# Supplementary material for: The nature and distribution of putative non-functional alleles suggest only two independent events at the origins of Astyanax mexicanus cavefish populations
Source: BMC Ecol Evol. 2024 Apr 1;24:41. doi: 10.1186/s12862-024-02226-1 (PMC10983663; doi:10.1186/s12862-024-02226-1)
Supplement: Supplementary file 1 — Additional file 1: Sheet1. Description of columns content of sheet2, sheet3, sheet4 and sheet5. Sheet2. List of the 533 loss-of-function variants found in cave populations. Sheet3. Correspondence between gene defined in Policarpo et al. 2021 and their annotation in the Ensembl database. Sheet4. List of 12 genotyped loss-of-function variants. The last line written in orange correspond to a loss-of-function variant that did not pass our variant filters, as only one allele was found among 12 individual from Tinaja, but that we genotyped due to its location on the per2 gene, often found as pseudogene in cave organisms. Sheet5. Genotype and Phenotype score for each Toro individual. [file 12862_2024_2226_MOESM1_ESM.xlsx]

## Sheet: Metadata
Sheet 1 : "Every LoF identified"
scaffold	Scaffold where the pLoF is located on the surface Astyanax mexicanus reference genome (GCA_000372685.2).
pos	Position of the pLoF mutation on the corresponding scaffold.
ref	Genoype of the reference genome as well as of all surface Astyanax mexicanus genomes.
alt	Genoype of individuals who have corresponding pLoF mutation.
gene_name	Name of the gene (Ensembl) impacted by the corresponding pLoF mutation.
gene_ID	ID of the gene (Ensembl) impacted by the corresponding pLoF mutation.
transcript_ID	ID of the transcript (Ensembl) impacted by the corresponding pLoF mutation. For each gene, only the longest isoform was retained.
type	Location of the corresponding mutation. Because we only considered pLoF mutations present in the protein coding region, "protein_coding" is indicated in every lines.
exon	Exon number where the pLoF mutation is present / Total number of exon of the corresponding gene.
intron	For splice site mutations, this column indicate : Intron number where the pLoF mutation occurs / Total number of introns of the corresponding gene.
cdna_pos	Position of the pLoF mutation on the corresponding cDNA (complementary DNA) sequence
cds_pos	Position of the pLoF mutation on the corresponding CDS (coding sequence).
prot_pos	Position of the pLoF mutation on the corresponding protein sequence.
aa_change	Reference and surface fish amino acid at the corresponding position / Amino acid corresponding to the pLoF genotype. X represent the impact of a frameshift and * represent a stop codon.
codon_change	Reference and surface fish codon(s) sequence at the corresponding position / Codon(s) sequence corresponding to the pLoF genotype.
strand	Srand of the corresponding gene. -1 represent the "-" strand, while 1 represent the "+" strand.
transcript_ID	ID of the protein (Ensembl) impacted by the corresponding pLoF mutation. For each gene, only the longest isoform was retained.
Aaeneus	Genotype infered by GATK for Astyanax aeneus. 0 indicate that the individual is homozygous for the reference (non mutated) allele. 1 indicate that the individual is heterozygous (one non mutated allele, one pLoF mutation allele. 2 indicate that the individual is homozygous for the mutated allele (pLoF mutation)
Chica_1	Genotype infered by GATK for Chica_1. 0 indicate that the individual is homozygous for the reference (non mutated) allele. 1 indicate that the individual is heterozygous (one non mutated allele, one pLoF mutation allele. 2 indicate that the individual is homozygous for the mutated allele (pLoF mutation)
Chica_10	Genotype infered by GATK for Chica_10. 0 indicate that the individual is homozygous for the reference (non mutated) allele. 1 indicate that the individual is heterozygous (one non mutated allele, one pLoF mutation allele. 2 indicate that the individual is homozygous for the mutated allele (pLoF mutation)
Chica_11	Genotype infered by GATK for Chica_11. 0 indicate that the individual is homozygous for the reference (non mutated) allele. 1 indicate that the individual is heterozygous (one non mutated allele, one pLoF mutation allele. 2 indicate that the individual is homozygous for the mutated allele (pLoF mutation)
Chica_12	Genotype infered by GATK for Chica_12. 0 indicate that the individual is homozygous for the reference (non mutated) allele. 1 indicate that the individual is heterozygous (one non mutated allele, one pLoF mutation allele. 2 indicate that the individual is homozygous for the mutated allele (pLoF mutation)
Chica_13	Genotype infered by GATK for Chica_13. 0 indicate that the individual is homozygous for the reference (non mutated) allele. 1 indicate that the individual is heterozygous (one non mutated allele, one pLoF mutation allele. 2 indicate that the individual is homozygous for the mutated allele (pLoF mutation)
Chica_14	Genotype infered by GATK for Chica_14. 0 indicate that the individual is homozygous for the reference (non mutated) allele. 1 indicate that the individual is heterozygous (one non mutated allele, one pLoF mutation allele. 2 indicate that the individual is homozygous for the mutated allele (pLoF mutation)
Chica_15	Genotype infered by GATK for Chica_15. 0 indicate that the individual is homozygous for the reference (non mutated) allele. 1 indicate that the individual is heterozygous (one non mutated allele, one pLoF mutation allele. 2 indicate that the individual is homozygous for the mutated allele (pLoF mutation)
Chica_16	Genotype infered by GATK for Chica_16. 0 indicate that the individual is homozygous for the reference (non mutated) allele. 1 indicate that the individual is heterozygous (one non mutated allele, one pLoF mutation allele. 2 indicate that the individual is homozygous for the mutated allele (pLoF mutation)
Chica_17	Genotype infered by GATK for Chica_17. 0 indicate that the individual is homozygous for the reference (non mutated) allele. 1 indicate that the individual is heterozygous (one non mutated allele, one pLoF mutation allele. 2 indicate that the individual is homozygous for the mutated allele (pLoF mutation)
Chica_18	Genotype infered by GATK for Chica_18. 0 indicate that the individual is homozygous for the reference (non mutated) allele. 1 indicate that the individual is heterozygous (one non mutated allele, one pLoF mutation allele. 2 indicate that the individual is homozygous for the mutated allele (pLoF mutation)
Chica_19	Genotype infered by GATK for Chica_19. 0 indicate that the individual is homozygous for the reference (non mutated) allele. 1 indicate that the individual is heterozygous (one non mutated allele, one pLoF mutation allele. 2 indicate that the individual is homozygous for the mutated allele (pLoF mutation)
Chica_2	Genotype infered by GATK for Chica_2. 0 indicate that the individual is homozygous for the reference (non mutated) allele. 1 indicate that the individual is heterozygous (one non mutated allele, one pLoF mutation allele. 2 indicate that the individual is homozygous for the mutated allele (pLoF mutation)										cdna_pos	cds_pos	prot_pos	aa_change	codon_change	strand	protein_ID	Aaeneus	Chica_1	Chica_10	Chica_11	Chica_12	Chica_13	Chica_14	Chica_15	Chica_16	Chica_17	Chica_18	Chica_19	Chica_2	Chica_3	Chica_4	Chica_5	Chica_6	Chica_7	Chica_8	Chica_9	Choy_01	Choy_05	Choy_06	Choy_09	Choy_10	Choy_11	Choy_12	Choy_13	Choy_14	Gternetzi	Molino_10b	Molino_11a
Chica_3	Genotype infered by GATK for Chica_3. 0 indicate that the individual is homozygous for the reference (non mutated) allele. 1 indicate that the individual is heterozygous (one non mutated allele, one pLoF mutation allele. 2 indicate that the individual is homozygous for the mutated allele (pLoF mutation)
Chica_4	Genotype infered by GATK for Chica_4. 0 indicate that the individual is homozygous for the reference (non mutated) allele. 1 indicate that the individual is heterozygous (one non mutated allele, one pLoF mutation allele. 2 indicate that the individual is homozygous for the mutated allele (pLoF mutation)
Chica_5	Genotype infered by GATK for Chica_5. 0 indicate that the individual is homozygous for the reference (non mutated) allele. 1 indicate that the individual is heterozygous (one non mutated allele, one pLoF mutation allele. 2 indicate that the individual is homozygous for the mutated allele (pLoF mutation)
Chica_6	Genotype infered by GATK for Chica_6. 0 indicate that the individual is homozygous for the reference (non mutated) allele. 1 indicate that the individual is heterozygous (one non mutated allele, one pLoF mutation allele. 2 indicate that the individual is homozygous for the mutated allele (pLoF mutation)
Chica_7	Genotype infered by GATK for Chica_7. 0 indicate that the individual is homozygous for the reference (non mutated) allele. 1 indicate that the individual is heterozygous (one non mutated allele, one pLoF mutation allele. 2 indicate that the individual is homozygous for the mutated allele (pLoF mutation)
Chica_8	Genotype infered by GATK for Chica_8. 0 indicate that the individual is homozygous for the reference (non mutated) allele. 1 indicate that the individual is heterozygous (one non mutated allele, one pLoF mutation allele. 2 indicate that the individual is homozygous for the mutated allele (pLoF mutation)
Chica_9	Genotype infered by GATK for Chica_9. 0 indicate that the individual is homozygous for the reference (non mutated) allele. 1 indicate that the individual is heterozygous (one non mutated allele, one pLoF mutation allele. 2 indicate that the individual is homozygous for the mutated allele (pLoF mutation)
Choy_01	Genotype infered by GATK for Choy_01. 0 indicate that the individual is homozygous for the reference (non mutated) allele. 1 indicate that the individual is heterozygous (one non mutated allele, one pLoF mutation allele. 2 indicate that the individual is homozygous for the mutated allele (pLoF mutation)
Choy_05	Genotype infered by GATK for Choy_05. 0 indicate that the individual is homozygous for the reference (non mutated) allele. 1 indicate that the individual is heterozygous (one non mutated allele, one pLoF mutation allele. 2 indicate that the individual is homozygous for the mutated allele (pLoF mutation)
Choy_06	Genotype infered by GATK for Choy_06. 0 indicate that the individual is homozygous for the reference (non mutated) allele. 1 indicate that the individual is heterozygous (one non mutated allele, one pLoF mutation allele. 2 indicate that the individual is homozygous for the mutated allele (pLoF mutation)
Choy_09	Genotype infered by GATK for Choy_09. 0 indicate that the individual is homozygous for the reference (non mutated) allele. 1 indicate that the individual is heterozygous (one non mutated allele, one pLoF mutation allele. 2 indicate that the individual is homozygous for the mutated allele (pLoF mutation)
Choy_10	Genotype infered by GATK for Choy_10. 0 indicate that the individual is homozygous for the reference (non mutated) allele. 1 indicate that the individual is heterozygous (one non mutated allele, one pLoF mutation allele. 2 indicate that the individual is homozygous for the mutated allele (pLoF mutation)
Choy_11	Genotype infered by GATK for Choy_11. 0 indicate that the individual is homozygous for the reference (non mutated) allele. 1 indicate that the individual is heterozygous (one non mutated allele, one pLoF mutation allele. 2 indicate that the individual is homozygous for the mutated allele (pLoF mutation)
Choy_12	Genotype infered by GATK for Choy_12. 0 indicate that the individual is homozygous for the reference (non mutated) allele. 1 indicate that the individual is heterozygous (one non mutated allele, one pLoF mutation allele. 2 indicate that the individual is homozygous for the mutated allele (pLoF mutation)
Choy_13	Genotype infered by GATK for Choy_13. 0 indicate that the individual is homozygous for the reference (non mutated) allele. 1 indicate that the individual is heterozygous (one non mutated allele, one pLoF mutation allele. 2 indicate that the individual is homozygous for the mutated allele (pLoF mutation)
Choy_14	Genotype infered by GATK for Choy_14. 0 indicate that the individual is homozygous for the reference (non mutated) allele. 1 indicate that the individual is heterozygous (one non mutated allele, one pLoF mutation allele. 2 indicate that the individual is homozygous for the mutated allele (pLoF mutation)
Gternetzi	Genotype infered by GATK for Gternetzi. 0 indicate that the individual is homozygous for the reference (non mutated) allele. 1 indicate that the individual is heterozygous (one non mutated allele, one pLoF mutation allele. 2 indicate that the individual is homozygous for the mutated allele (pLoF mutation)
Molino_10b	Genotype infered by GATK for Molino_10b. 0 indicate that the individual is homozygous for the reference (non mutated) allele. 1 indicate that the individual is heterozygous (one non mutated allele, one pLoF mutation allele. 2 indicate that the individual is homozygous for the mutated allele (pLoF mutation)
Molino_11a	Genotype infered by GATK for Molino_11a. 0 indicate that the individual is homozygous for the reference (non mutated) allele. 1 indicate that the individual is heterozygous (one non mutated allele, one pLoF mutation allele. 2 indicate that the individual is homozygous for the mutated allele (pLoF mutation)
Molino_12a	Genotype infered by GATK for Molino_12a. 0 indicate that the individual is homozygous for the reference (non mutated) allele. 1 indicate that the individual is heterozygous (one non mutated allele, one pLoF mutation allele. 2 indicate that the individual is homozygous for the mutated allele (pLoF mutation)
Molino_13b	Genotype infered by GATK for Molino_13b. 0 indicate that the individual is homozygous for the reference (non mutated) allele. 1 indicate that the individual is heterozygous (one non mutated allele, one pLoF mutation allele. 2 indicate that the individual is homozygous for the mutated allele (pLoF mutation)
Molino_14a	Genotype infered by GATK for Molino_14a. 0 indicate that the individual is homozygous for the reference (non mutated) allele. 1 indicate that the individual is heterozygous (one non mutated allele, one pLoF mutation allele. 2 indicate that the individual is homozygous for the mutated allele (pLoF mutation)
Molino_15b	Genotype infered by GATK for Molino_15b. 0 indicate that the individual is homozygous for the reference (non mutated) allele. 1 indicate that the individual is heterozygous (one non mutated allele, one pLoF mutation allele. 2 indicate that the individual is homozygous for the mutated allele (pLoF mutation)
Molino_2a	Genotype infered by GATK for Molino_2a. 0 indicate that the individual is homozygous for the reference (non mutated) allele. 1 indicate that the individual is heterozygous (one non mutated allele, one pLoF mutation allele. 2 indicate that the individual is homozygous for the mutated allele (pLoF mutation)
Molino_7a	Genotype infered by GATK for Molino_7a. 0 indicate that the individual is homozygous for the reference (non mutated) allele. 1 indicate that the individual is heterozygous (one non mutated allele, one pLoF mutation allele. 2 indicate that the individual is homozygous for the mutated allele (pLoF mutation)
Molino_9b	Genotype infered by GATK for Molino_9b. 0 indicate that the individual is homozygous for the reference (non mutated) allele. 1 indicate that the individual is heterozygous (one non mutated allele, one pLoF mutation allele. 2 indicate that the individual is homozygous for the mutated allele (pLoF mutation)
Pach_11	Genotype infered by GATK for Pach_11. 0 indicate that the individual is homozygous for the reference (non mutated) allele. 1 indicate that the individual is heterozygous (one non mutated allele, one pLoF mutation allele. 2 indicate that the individual is homozygous for the mutated allele (pLoF mutation)
Pach_12	Genotype infered by GATK for Pach_12. 0 indicate that the individual is homozygous for the reference (non mutated) allele. 1 indicate that the individual is heterozygous (one non mutated allele, one pLoF mutation allele. 2 indicate that the individual is homozygous for the mutated allele (pLoF mutation)
Pach_14	Genotype infered by GATK for Pach_14. 0 indicate that the individual is homozygous for the reference (non mutated) allele. 1 indicate that the individual is heterozygous (one non mutated allele, one pLoF mutation allele. 2 indicate that the individual is homozygous for the mutated allele (pLoF mutation)
Pach_15	Genotype infered by GATK for Pach_15. 0 indicate that the individual is homozygous for the reference (non mutated) allele. 1 indicate that the individual is heterozygous (one non mutated allele, one pLoF mutation allele. 2 indicate that the individual is homozygous for the mutated allele (pLoF mutation)
Pach_17	Genotype infered by GATK for Pach_17. 0 indicate that the individual is homozygous for the reference (non mutated) allele. 1 indicate that the individual is heterozygous (one non mutated allele, one pLoF mutation allele. 2 indicate that the individual is homozygous for the mutated allele (pLoF mutation)
Pach_3	Genotype infered by GATK for Pach_3. 0 indicate that the individual is homozygous for the reference (non mutated) allele. 1 indicate that the individual is heterozygous (one non mutated allele, one pLoF mutation allele. 2 indicate that the individual is homozygous for the mutated allele (pLoF mutation)
Pach_7	Genotype infered by GATK for Pach_7. 0 indicate that the individual is homozygous for the reference (non mutated) allele. 1 indicate that the individual is heterozygous (one non mutated allele, one pLoF mutation allele. 2 indicate that the individual is homozygous for the mutated allele (pLoF mutation)
Pach_8	Genotype infered by GATK for Pach_8. 0 indicate that the individual is homozygous for the reference (non mutated) allele. 1 indicate that the individual is heterozygous (one non mutated allele, one pLoF mutation allele. 2 indicate that the individual is homozygous for the mutated allele (pLoF mutation)
Pach_9	Genotype infered by GATK for Pach_9. 0 indicate that the individual is homozygous for the reference (non mutated) allele. 1 indicate that the individual is heterozygous (one non mutated allele, one pLoF mutation allele. 2 indicate that the individual is homozygous for the mutated allele (pLoF mutation)
Rascon_02	Genotype infered by GATK for Rascon_02. 0 indicate that the individual is homozygous for the reference (non mutated) allele. 1 indicate that the individual is heterozygous (one non mutated allele, one pLoF mutation allele. 2 indicate that the individual is homozygous for the mutated allele (pLoF mutation)
Rascon_04	Genotype infered by GATK for Rascon_04. 0 indicate that the individual is homozygous for the reference (non mutated) allele. 1 indicate that the individual is heterozygous (one non mutated allele, one pLoF mutation allele. 2 indicate that the individual is homozygous for the mutated allele (pLoF mutation)
Rascon_13	Genotype infered by GATK for Rascon_13. 0 indicate that the individual is homozygous for the reference (non mutated) allele. 1 indicate that the individual is heterozygous (one non mutated allele, one pLoF mutation allele. 2 indicate that the individual is homozygous for the mutated allele (pLoF mutation)
Rascon_15	Genotype infered by GATK for Rascon_15. 0 indicate that the individual is homozygous for the reference (non mutated) allele. 1 indicate that the individual is heterozygous (one non mutated allele, one pLoF mutation allele. 2 indicate that the individual is homozygous for the mutated allele (pLoF mutation)
Rascon_6	Genotype infered by GATK for Rascon_6. 0 indicate that the individual is homozygous for the reference (non mutated) allele. 1 indicate that the individual is heterozygous (one non mutated allele, one pLoF mutation allele. 2 indicate that the individual is homozygous for the mutated allele (pLoF mutation)
Rascon_8	Genotype infered by GATK for Rascon_8. 0 indicate that the individual is homozygous for the reference (non mutated) allele. 1 indicate that the individual is heterozygous (one non mutated allele, one pLoF mutation allele. 2 indicate that the individual is homozygous for the mutated allele (pLoF mutation)
Tinaja_11	Genotype infered by GATK for Tinaja_11. 0 indicate that the individual is homozygous for the reference (non mutated) allele. 1 indicate that the individual is heterozygous (one non mutated allele, one pLoF mutation allele. 2 indicate that the individual is homozygous for the mutated allele (pLoF mutation)
Tinaja_12	Genotype infered by GATK for Tinaja_12. 0 indicate that the individual is homozygous for the reference (non mutated) allele. 1 indicate that the individual is heterozygous (one non mutated allele, one pLoF mutation allele. 2 indicate that the individual is homozygous for the mutated allele (pLoF mutation)
Tinaja_2	Genotype infered by GATK for Tinaja_2. 0 indicate that the individual is homozygous for the reference (non mutated) allele. 1 indicate that the individual is heterozygous (one non mutated allele, one pLoF mutation allele. 2 indicate that the individual is homozygous for the mutated allele (pLoF mutation)
Tinaja_3	Genotype infered by GATK for Tinaja_3. 0 indicate that the individual is homozygous for the reference (non mutated) allele. 1 indicate that the individual is heterozygous (one non mutated allele, one pLoF mutation allele. 2 indicate that the individual is homozygous for the mutated allele (pLoF mutation)
Tinaja_5	Genotype infered by GATK for Tinaja_5. 0 indicate that the individual is homozygous for the reference (non mutated) allele. 1 indicate that the individual is heterozygous (one non mutated allele, one pLoF mutation allele. 2 indicate that the individual is homozygous for the mutated allele (pLoF mutation)
Tinaja_6	Genotype infered by GATK for Tinaja_6. 0 indicate that the individual is homozygous for the reference (non mutated) allele. 1 indicate that the individual is heterozygous (one non mutated allele, one pLoF mutation allele. 2 indicate that the individual is homozygous for the mutated allele (pLoF mutation)
Tinaja_B	Genotype infered by GATK for Tinaja_B. 0 indicate that the individual is homozygous for the reference (non mutated) allele. 1 indicate that the individual is heterozygous (one non mutated allele, one pLoF mutation allele. 2 indicate that the individual is homozygous for the mutated allele (pLoF mutation)
Tinaja_C	Genotype infered by GATK for Tinaja_C. 0 indicate that the individual is homozygous for the reference (non mutated) allele. 1 indicate that the individual is heterozygous (one non mutated allele, one pLoF mutation allele. 2 indicate that the individual is homozygous for the mutated allele (pLoF mutation)
Tinaja_D	Genotype infered by GATK for Tinaja_D. 0 indicate that the individual is homozygous for the reference (non mutated) allele. 1 indicate that the individual is heterozygous (one non mutated allele, one pLoF mutation allele. 2 indicate that the individual is homozygous for the mutated allele (pLoF mutation)
Tinaja_E	Genotype infered by GATK for Tinaja_E. 0 indicate that the individual is homozygous for the reference (non mutated) allele. 1 indicate that the individual is heterozygous (one non mutated allele, one pLoF mutation allele. 2 indicate that the individual is homozygous for the mutated allele (pLoF mutation)
scaf_pos	Concatenation of the 'scaffold' and 'pos' columns
protein_length	Length of the protein where the pLoF mutation is infered
perc_95	Position of the protein after which premature stop codons and frameshifts were discarded (>95% of the protein)[ = protein_length / 95 * 100 ]
sup_95	This column indicate if the pLoF mutation is located in the last 5% of the protein ('YES' if it is or 'NO' it it is not). We removed every pLoF mutations present in the last 5%, so this column indicate "NO" in every lines, excepted for losses of proper stop codons.
frameshift_size	Length of the frameshift (in number of nucleotides). Positive numbers indicate insertions of the corresponding number of nucleotides, while negative number indicate deletions of the corresponding number of nucleotides.
consequence	Type of pLoF mutation infered. "frameshift_variant" : Frameshift ; splice_acceptor : mutation on acceptor splice site ; splice_donor : mutation on donor splice site ; start_lost : loss of proper start codon ; stop_gained : loss of proper stop codon ; stop_lost : premature stop codon
frameshift_size_normal	Absolute length of the frameshift (in number of nucleotides).
Proportion_truncation	Proportion of the protein after the corresponding pLoF mutation [= 1 - ( prot_pos / protein_length) ]
Chica_frequency	Frequency of the corresponding pLoF mutation in the Chica population
Molino_frequency	Frequency of the corresponding pLoF mutation in the Molino population
Pachon_frequency	Frequency of the corresponding pLoF mutation in the Pachon population
Tinaja_frequency	Frequency of the corresponding pLoF mutation in the Tinaja population
Sheet 2 : "Correspondance_ENSEMBL_GeneSet"
Gene_name (Policarpo et al. 2021)	Gene name extracted from Policarpo et al. 2021 (https://doi.org/10.1093/molbev/msaa249).
Gene_set (Policarpo et al. 2021)	Gene dataset of the corresponding gene.
Genomic position	Position of the gene on the Astyanax mexicanus reference genome (GCA_000372685.2)
Gene_ID_Ensembl	Gene ID of the corresponding gene in ENSEMBL
Sheet 3 : "Genotyped LoF"
This sheet contain the subset of pLoF mutations (subset of the sheet "Every LoF identified") which were genotyped in additional cave and surface individuals included in this study.
Sheet 4 : "Toro_Geno_Pheno"
Toro Individual	Name of the Toro individual
Phenotype score (Ratio Eye/SL)	Phenotype score, corresponding to the eye diameter / standard length
Tyrp1a	genotype score for tyrp1a [0 = non mutated homozygous ; 2 = homozygous for the pLoF mutation ; 1 = heterozygous]
Cryba2a	genotype score for cryba2a [0 = non mutated homozygous ; 2 = homozygous for the pLoF mutation ; 1 = heterozygous]
Impg1b	genotype score for impg1b [0 = non mutated homozygous ; 2 = homozygous for the pLoF mutation ; 1 = heterozygous]
Gja8a	genotype score for gja8a [0 = non mutated homozygous ; 2 = homozygous for the pLoF mutation ; 1 = heterozygous]
Prph2b	genotype score for prph2b [0 = non mutated homozygous ; 2 = homozygous for the pLoF mutation ; 1 = heterozygous]
zgc:153441	genotype score for zgc:153441 [0 = non mutated homozygous ; 2 = homozygous for the pLoF mutation ; 1 = heterozygous]
Genotype score	Sum of the genotype score for every genotyped genes
[truncated: 40 more columns]

## Sheet: Every LoF identified
Line_nb	scaffold	pos	ref	alt	gene_name	gene_ID	transcript_ID	type	exon	intron	cdna_pos	cds_pos	prot_pos	aa_change	codon_change	strand	protein_ID	Aaeneus	Chica_1	Chica_10	Chica_11	Chica_12	Chica_13	Chica_14	Chica_15	Chica_16	Chica_17	Chica_18	Chica_19	Chica_2	Chica_3	Chica_4	Chica_5	Chica_6	Chica_7	Chica_8	Chica_9	Choy_01	Choy_05	Choy_06	Choy_09	Choy_10	Choy_11	Choy_12	Choy_13	Choy_14	Gternetzi	Molino_10b	Molino_11a
1	NC_035897.1	2216852	CTG	C	espnlb	ENSAMXG00000005914	ENSAMXT00000006059	protein_coding	7/7	.	1671	1671	557	SV/SX	tcTGtc/tctc	1	ENSAMXP00000006059	0	0	1	0	0	0	1	0	0	0	0	0	0	1	0	0	0	0	0	0	0	0	0	0	0	0	0	0	0	0	0	0
2	NC_035897.1	3508804	AAG	A	si:ch211-153l6.6	ENSAMXG00000038017	ENSAMXT00000037402	protein_coding	1/3	.	327	203	68	S/X	tCT/t	-1	ENSAMXP00000046756	0	0	2	0	0	0	0	0	2	0	0	0	0	1	1	1	2	0	0	1	0	0	0	0	0	0	0	0	0	0	0	0
3	NC_035897.1	6947317	CCT	C	.	ENSAMXG00000039629	ENSAMXT00000033811	protein_coding	1/7	.	71	71	24	P/X	cCT/c	1	ENSAMXP00000039183	0	0	0	0	1	0	0	0	1	0	0	0	0	0	0	0	0	0	0	0	0	0	0	0	0	0	0	0	0	0	0	0
4	NC_035897.1	8849424	G	A	chrna10a	ENSAMXG00000030028	ENSAMXT00000039324	protein_coding	2/5	.	133	65	22	W/*	tGg/tAg	1	ENSAMXP00000047040	0	0	0	0	0	0	0	0	0	0	0	0	0	0	0	0	0	0	0	0	0	0	0	0	0	0	0	0	0	0	2	2
5	NC_035897.1	11843029	C	CA	mag	ENSAMXG00000006743	ENSAMXT00000006935	protein_coding	122	.	2051	1794	598	-/X	-/A	1	ENSAMXP00000006935	0	0	0	0	0	0	0	0	0	0	0	0	0	0	0	0	0	0	0	0	0	0	0	0	0	0	0	0	0	0	0	0
6	NC_035897.1	16619299	AAG	A	ckmb	ENSAMXG00000038743	ENSAMXT00000047893	protein_coding	7/8	.	1196	1176	392	LF/LX	ctCTtt/cttt	-1	ENSAMXP00000040280	0	0	0	0	0	0	0	0	0	0	0	0	0	0	0	0	0	0	0	0	0	0	0	0	0	0	0	0	0	0	0	0
7	NC_035897.1	22306881	T	G	DYNC2H1	ENSAMXG00000003700	ENSAMXT00000003777	protein_coding	74/91	.	10640	10640	3547	L/*	tTa/tGa	1	ENSAMXP00000003777	0	0	0	0	0	0	0	0	0	0	0	0	1	0	0	0	0	0	1	0	0	0	0	0	0	0	0	0	0	0	0	0
8	NC_035897.1	23174999	ATGTGC	A	tada2a	ENSAMXG00000004036	ENSAMXT00000048845	protein_coding	12/12	.	1193	1193	398	MC/X	aTGTGC/a	1	ENSAMXP00000038238	0	0	0	0	0	0	0	0	0	0	0	0	0	0	0	0	0	0	0	0	0	0	0	0	0	0	0	0	0	0	2	2
9	NC_035897.1	24052103	GATGA	G	sagb	ENSAMXG00000031522	ENSAMXT00000018289	protein_coding	8/14	.	1010	1010	337	DE/X	gATGAa/ga	1	ENSAMXP00000018289	0	0	0	0	0	0	0	0	0	0	0	0	0	0	0	0	0	0	0	0	0	0	0	0	0	0	0	0	0	0	0	0
10	NC_035897.1	24155721	AGGTCTGAACATGGGCGGTGT	A	.	ENSAMXG00000038471	ENSAMXT00000051902	protein_coding	2/4	.	427	427	143	GLNMGGV/X	GGTCTGAACATGGGCGGTGTg/g	1	ENSAMXP00000030817	0	0	1	0	1	0	0	1	0	0	0	0	1	1	0	1	0	0	0	0	0	0	0	0	0	0	0	0	0	0	0	0
11	NC_035897.1	25386050	G	A	mmp20b	ENSAMXG00000008522	ENSAMXT00000008755	protein_coding	7/10	.	1255	1082	361	W/*	tGg/tAg	1	ENSAMXP00000008755	0	0	0	0	0	0	0	0	0	0	0	0	0	0	0	0	0	0	0	0	0	0	0	0	0	0	0	0	0	0	1	1
12	NC_035898.1	10223571	TCTGTGAA	T	.	ENSAMXG00000029174	ENSAMXT00000032968	protein_coding	2/2	.	114	114	38	SSQ/X	agTTCACAG/ag	-1	ENSAMXP00000036246	0	0	0	0	0	0	0	0	0	0	0	0	0	0	0	0	0	0	0	0	0	0	0	0	0	0	0	0	0	0	1	2
13	NC_035898.1	12288661	GC	G	gaa	ENSAMXG00000031791	ENSAMXT00000051598	protein_coding	6/20	.	1395	1046	349	A/X	gCc/gc	1	ENSAMXP00000039465	0	1	0	0	1	0	0	1	1	1	1	1	0	0	2	0	0	1	0	0	0	0	0	0	0	0	0	0	0	0	0	0
14	NC_035898.1	12647983	CCAGCG	C	grid2ipa	ENSAMXG00000013193	ENSAMXT00000013577	protein_coding	4/19	.	530	530	177	TL/X	aCGCTG/a	-1	ENSAMXP00000013577	0	0	0	0	0	1	0	0	0	0	1	0	0	1	0	0	0	0	0	0	0	0	0	0	0	0	0	0	0	0	0	0
15	NC_035898.1	14893416	G	A	mmp25a	ENSAMXG00000009899	ENSAMXT00000010248	protein_coding	2/10	.	710	133	45	R/*	Cga/Tga	-1	ENSAMXP00000010248	0	0	0	0	0	0	0	0	0	0	0	0	0	0	0	0	0	0	0	0	0	0	0	0	0	0	0	0	0	0	2	2
16	NC_035898.1	14900317	G	A	unc119.2	ENSAMXG00000009999	ENSAMXT00000049651	protein_coding	3/6	.	454	454	152	R/*	Cga/Tga	-1	ENSAMXP00000030678	0	0	0	0	0	0	0	0	0	0	0	0	0	0	0	0	0	0	0	0	0	0	0	0	0	0	0	0	0	0	0	0
17	NC_035898.1	19066901	G	T	.	ENSAMXG00000002789	ENSAMXT00000002854	protein_coding	4/6	.	417	130	44	G/*	Gga/Tga	1	ENSAMXP00000002854	0	2	1	1	2	0	2	0	0	1	0	0	1	0	1	2	1	0	2	2	0	0	0	0	0	0	0	0	0	0	0	0
18	NC_035898.1	20873515	CAT	C	.	ENSAMXG00000009856	ENSAMXT00000010132	protein_coding	3/4	.	498	498	166	TY/TX	acATat/acat	1	ENSAMXP00000010132	0	0	0	0	0	0	0	0	0	0	0	0	0	0	0	0	0	0	0	0	0	0	0	0	0	0	0	0	0	0	0	0
19	NC_035898.1	23549038	A	AT	ccdc153	ENSAMXG00000041747	ENSAMXT00000032046	protein_coding	5/6	.	469	469	157	I/NX	atc/aAtc	-1	ENSAMXP00000040719	0	0	0	0	0	0	0	0	0	0	0	0	0	0	0	0	0	0	0	0	0	0	0	0	0	0	0	0	0	0	0	0
20	NC_035898.1	24981287	ACT	A	.	ENSAMXG00000039824	ENSAMXT00000050849	protein_coding	1/2	.	635	635	212	T/X	aCT/a	1	ENSAMXP00000045474	0	0	0	0	0	0	0	0	0	0	0	0	0	0	0	0	0	0	0	0	0	0	0	0	0	0	0	0	0	0	1	0
21	NC_035898.1	30957186	TCGATTGGTCAGTGCGA	T	si:ch1073-376c22.1%20(1%20of%20many)	ENSAMXG00000041548	ENSAMXT00000041629	protein_coding	6/7	.	1081	734	245	VALTNR/X	gTCGCACTGACCAATCGa/ga	-1	ENSAMXP00000027350	0	0	0	0	0	0	0	0	0	0	0	0	0	0	0	0	0	0	0	0	0	0	0	0	0	0	0	0	0	0	1	1
22	NC_035899.1	1923465	TG	T	drd2b	ENSAMXG00000007381	ENSAMXT00000057825	protein_coding	1/7	.	97	69	23	S/X	agC/ag	-1	ENSAMXP00000043677	0	0	0	0	1	0	0	0	1	0	0	0	0	0	0	0	0	0	1	1	0	0	0	0	0	0	0	0	0	0	0	0
23	NC_035899.1	3660991	T	TCTCTTTAGTG	.	ENSAMXG00000029351	ENSAMXT00000056372	protein_coding	2/2	.	1200	1147	383	K/TLKRX	aaa/aCACTAAAGAGaa	-1	ENSAMXP00000039990	0	0	0	0	0	0	0	0	0	0	0	0	0	0	0	0	0	0	0	0	0	0	0	0	0	0	0	0	0	0	0	1
24	NC_035899.1	4715357	CA	C	.	ENSAMXG00000025560	ENSAMXT00000026286	protein_coding	3/4	.	785	785	262	L/X	tTg/tg	-1	ENSAMXP00000026265	0	0	0	0	0	0	0	0	0	0	0	0	0	0	0	0	0	0	0	0	0	0	0	0	0	0	0	0	0	0	0	0
25	NC_035899.1	11668365	G	GA	im:7138535	ENSAMXG00000042035	ENSAMXT00000055102	protein_coding	8/8	.	1168	973	325	E/EX	gaa/gAaa	1	ENSAMXP00000041771	0	0	0	0	0	0	0	0	0	0	0	0	0	0	0	0	0	0	0	0	0	0	0	0	0	0	0	0	0	0	0	0
26	NC_035899.1	12646405	GGGCTTGT	G	panx1b	ENSAMXG00000001897	ENSAMXT00000001944	protein_coding	5/7	.	1138	740	247	GLV/X	gGGCTTGTg/gg	1	ENSAMXP00000001944	0	0	0	0	0	0	0	0	0	0	0	1	0	0	0	0	1	0	0	0	0	0	0	0	0	0	0	0	0	0	0	0
27	NC_035899.1	13209412	C	CT	kptn	ENSAMXG00000001548	ENSAMXT00000044359	protein_coding	110	.	1704	1075	359	L/LX	ctt/cTtt	1	ENSAMXP00000035629	0	1	0	0	0	1	0	0	0	0	1	0	0	0	0	0	0	0	0	0	0	0	0	0	0	0	0	0	0	0	0	0
28	NC_035899.1	14135306	A	T	mtnr1c	ENSAMXG00000034668	ENSAMXT00000055258	protein_coding	2/2	.	1834	958	320	R/*	Aga/Tga	1	ENSAMXP00000041496	0	0	0	0	0	0	0	0	0	0	0	0	0	0	0	0	0	0	0	0	0	0	0	0	0	0	0	0	0	0	0	0
29	NC_035899.1	14805671	CCTCACGCTGGAGCT	C	.	ENSAMXG00000007118	ENSAMXT00000007306	protein_coding	3/3	.	520	520	174	LTLEL/X	CTCACGCTGGAGCTg/g	1	ENSAMXP00000007306	0	0	0	0	0	0	0	0	0	0	0	0	0	0	0	0	0	0	0	0	0	0	0	0	0	0	0	0	0	0	0	0
30	NC_035899.1	16302083	TGTTTA	T	.	ENSAMXG00000034731	ENSAMXT00000036155	protein_coding	4/4	.	330	249	83	SKQ/SX	tcTAAACag/tcag	-1	ENSAMXP00000029076	0	0	0	0	0	1	0	0	0	0	0	0	0	0	0	0	1	0	0	0	0	0	0	0	0	0	0	0	0	0	0	0
31	NC_035899.1	23022599	T	TC	hhatlb	ENSAMXG00000014877	ENSAMXT00000043852	protein_coding	8/13	.	1351	727	243	E/GX	gag/gGag	-1	ENSAMXP00000039922	0	0	0	0	0	0	0	0	0	0	0	0	0	0	0	0	0	0	0	0	0	0	0	0	0	0	0	0	0	0	0	0
32	NC_035899.1	26140879	A	AC	si:dkey-73n8.3	ENSAMXG00000001051	ENSAMXT00000001070	protein_coding	6/7	.	910	757	253	T/TX	acc/aCcc	1	ENSAMXP00000001070	0	1	1	0	2	2	0	1	0	1	2	1	2	2	2	1	2	1	1	1	0	0	0	0	0	0	0	0	0	0	0	0
33	NC_035899.1	30146687	G	T	si:ch73-173p19.2	ENSAMXG00000000517	ENSAMXT00000000522	protein_coding	4/19	.	420	319	107	E/*	Gag/Tag	1	ENSAMXP00000000522	0	0	0	0	0	0	0	0	0	0	0	0	0	0	0	0	0	0	0	0	0	0	0	0	0	0	0	0	0	0	0	0
34	NC_035899.1	32162550	TCCCAGGTCCTGCAGCA	T	fut8b	ENSAMXG00000030587	ENSAMXT00000052208	protein_coding	3/9	.	955	458	153	LLQDLG/X	cTGCTGCAGGACCTGGGa/ca	-1	ENSAMXP00000052544	0	0	0	0	0	0	0	0	0	0	0	0	0	0	0	0	0	0	0	0	0	0	0	0	0	0	0	0	0	0	0	0
35	NC_035899.1	37845310	C	A	.	ENSAMXG00000007559	ENSAMXT00000007765	protein_coding	13/14	.	1660	1504	502	E/*	Gag/Tag	-1	ENSAMXP00000007765	0	0	0	0	0	0	0	0	0	0	0	0	0	0	0	0	0	0	0	0	0	0	0	0	0	0	0	0	0	0	0	0
36	NC_035899.1	38815342	ACGAGGTG	A	mfsd4b	ENSAMXG00000014083	ENSAMXT00000014485	protein_coding	2/8	.	171	171	57	CTS/X	tgCACCTCG/tg	-1	ENSAMXP00000014485	0	2	2	2	1	1	2	2	0	0	0	0	1	0	1	2	1	0	1	0	0	0	0	0	0	0	0	0	0	0	0	0
37	NC_035899.1	39574752	G	GAA	.	ENSAMXG00000039972	ENSAMXT00000046975	protein_coding	2/2	.	531	531	177	-/X	-/TT	-1	ENSAMXP00000039062	0	1	2	2	1	2	1	1	0	0	0	0	1	0	1	2	1	0	1	0	0	0	0	0	0	0	0	0	0	0	0	0
38	NC_035899.1	39619806	A	AGT	.	ENSAMXG00000039236	ENSAMXT00000054121	protein_coding	2	.	522	522	174	-/X	-/AC	-1	ENSAMXP00000049394	0	1	1	1	1	1	1	1	0	0	0	0	1	0	1	1	1	0	1	0	0	0	0	0	0	0	0	0	0	0	0	0
39	NC_035899.1	39956313	C	CAGTAT	.	ENSAMXG00000038539	ENSAMXT00000046471	protein_coding	2/3	.	540	540	180	-/IX	-/ATACT	-1	ENSAMXP00000048335	0	0	0	0	0	0	0	0	0	0	0	0	0	0	1	0	1	0	0	0	0	0	0	0	0	0	0	0	0	0	0	0
40	NC_035899.1	39990430	G	T	leg1.1	ENSAMXG00000008504	ENSAMXT00000008794	protein_coding	5/6	.	899	772	258	G/*	Gga/Tga	1	ENSAMXP00000008794	0	0	0	0	0	0	0	0	0	0	0	0	0	0	0	0	0	0	0	0	0	0	0	0	0	0	0	0	0	0	1	1
41	NC_035899.1	42896019	TCTGGTTCTTAGA	T	si:ch211-198b3.4	ENSAMXG00000002234	ENSAMXT00000002281	protein_coding	3/3	.	617	461	154	.	.	-1	ENSAMXP00000002281	0	1	1	0	0	2	0	1	2	1	1	0	1	2	0	1	1	1	1	1	0	0	0	0	0	0	0	0	0	0	0	0
42	NC_035899.1	42989041	CT	C	otofa	ENSAMXG00000002401	ENSAMXT00000003012	protein_coding	6/41	.	511	511	171	S/X	Tct/ct	1	ENSAMXP00000003012	0	0	0	0	0	0	0	0	0	0	0	0	0	0	0	0	0	0	0	0	0	0	0	0	0	0	0	0	0	0	0	0
43	NC_035899.1	43997189	GCCTGAGAC	G	mettl11b	ENSAMXG00000009655	ENSAMXT00000009932	protein_coding	4/4	.	764	654	218	SLRP/SX	agCCTGAGACcc/agcc	1	ENSAMXP00000009932	0	0	0	0	0	0	0	0	0	0	0	0	0	0	0	0	0	0	0	0	0	0	0	0	0	0	0	0	0	0	0	0
44	NC_035899.1	43997233	C	T	mettl11b	ENSAMXG00000009655	ENSAMXT00000009932	protein_coding	4/4	.	807	697	233	R/*	Cga/Tga	1	ENSAMXP00000009932	0	0	0	0	0	0	0	0	0	0	0	0	0	0	0	0	0	0	0	0	0	0	0	0	0	0	0	0	0	0	2	2
45	NC_035899.1	48583807	AT	A	.	ENSAMXG00000014188	ENSAMXT00000014614	protein_coding	1/6	.	519	519	173	Y/X	taT/ta	1	ENSAMXP00000014614	0	1	0	0	0	0	1	0	1	1	0	0	0	1	0	0	0	1	1	1	0	0	0	0	0	0	0	0	0	0	0	0
46	NC_035899.1	52779805	TTCTCCCCAATCAA	T	zgc:100997	ENSAMXG00000035686	ENSAMXT00000052416	protein_coding	8/9	.	1954	1954	652	SPQSR/X	TCTCCCCAATCAAga/ga	1	ENSAMXP00000027970	0	0	0	0	1	0	0	1	0	0	1	2	0	0	1	1	0	1	0	1	0	0	0	0	0	0	0	0	0	0	0	0
47	NC_035899.1	52787083	A	AT	.	ENSAMXG00000009469	ENSAMXT00000009734	protein_coding	2/8	.	710	710	237	D/DX	gac/gaTc	1	ENSAMXP00000009734	0	0	0	0	0	0	0	0	0	0	0	0	0	1	0	0	1	0	0	0	0	0	0	0	0	0	0	0	0	0	0	0
48	NC_035899.1	52820140	A	AAT	SERPINA4%20(1%20of%20many)	ENSAMXG00000032164	ENSAMXT00000057970	protein_coding	1/4	.	636	516	172	-/X	-/AT	1	ENSAMXP00000029592	0	0	0	0	0	0	0	0	0	0	0	0	0	0	0	0	0	0	0	0	0	0	0	0	0	0	0	0	0	0	1	0
49	NC_035899.1	55304168	T	TC	si:ch211-203k16.3	ENSAMXG00000006528	ENSAMXT00000006695	protein_coding	1/6	.	79	79	27	E/GX	gaa/gGaa	-1	ENSAMXP00000006695	0	0	0	0	0	0	0	0	0	0	0	0	0	0	0	0	0	0	0	0	0	0	0	0	0	0	0	0	0	0	0	0
50	NC_035899.1	57473317	TCTGGA	T	mthfd1a	ENSAMXG00000007257	ENSAMXT00000007456	protein_coding	10/26	.	923	923	308	VQ/X	gTCCAG/g	-1	ENSAMXP00000007456	0	0	0	0	0	0	0	0	0	0	0	0	0	0	0	0	0	0	0	0	0	0	0	0	0	0	0	0	0	0	0	0
51	NC_035899.1	58064772	CG	C	ubr7	ENSAMXG00000006818	ENSAMXT00000007002	protein_coding	6/11	.	909	528	176	C/X	tgC/tg	-1	ENSAMXP00000007002	0	0	0	0	0	0	0	0	0	0	0	0	0	0	0	0	0	0	0	0	0	0	0	0	0	0	0	0	0	0	0	0
52	NC_035899.1	58407692	G	T	foxf2b	ENSAMXG00000031968	ENSAMXT00000055329	protein_coding	2/2	.	1568	1001	334	S/*	tCa/tAa	-1	ENSAMXP00000039820	0	1	0	0	0	1	1	0	0	1	0	0	1	1	1	1	1	0	0	0	0	0	0	0	0	0	0	0	0	0	0	0
53	NC_035899.1	60151170	G	GT	.	ENSAMXG00000035283	ENSAMXT00000044153	protein_coding	2/6	.	838	452	151	N/KX	aac/aaAc	-1	ENSAMXP00000039272	0	0	0	0	0	0	0	0	1	0	0	0	0	0	0	0	0	0	1	0	0	0	0	0	0	0	0	0	0	0	0	0
54	NC_035899.1	62919045	A	AT	si:ch73-74h11.1%20(1%20of%20many)	ENSAMXG00000002421	ENSAMXT00000002474	protein_coding	6/11	.	982	832	278	K/IX	aaa/aTaa	1	ENSAMXP00000002474	0	1	1	0	1	0	0	1	0	0	1	1	0	0	0	1	1	0	0	0	0	0	0	0	0	0	0	0	0	0	0	0
55	NC_035899.1	63344162	CG	C	.	ENSAMXG00000038151	ENSAMXT00000034101	protein_coding	4/4	.	2499	2499	833	P/X	ccC/cc	-1	ENSAMXP00000051739	0	0	0	0	0	0	0	0	0	0	1	0	0	1	0	1	0	1	0	0	0	0	0	0	0	0	0	0	0	0	0	0
56	NC_035899.1	64754638	G	T	.	ENSAMXG00000005395	ENSAMXT00000005525	protein_coding	6/9	.	948	948	316	Y/*	taC/taA	-1	ENSAMXP00000005525	0	0	0	0	0	0	0	0	0	0	0	0	0	0	0	0	0	0	0	0	0	0	0	0	0	0	0	0	0	0	0	0
57	NC_035899.1	64840827	A	AGGTGGTCTCC	.	ENSAMXG00000005346	ENSAMXT00000057879	protein_coding	9/9	.	1407	1386	462	-/GDHX	-/GGAGACCACC	-1	ENSAMXP00000033636	0	0	0	0	0	0	0	0	0	0	0	0	0	0	0	0	0	0	0	0	0	0	0	0	0	0	0	0	0	0	0	0
58	NC_035899.1	64875846	AG	A	cyp2ad6	ENSAMXG00000005308	ENSAMXT00000005443	protein_coding	9/10	.	1621	1310	437	R/X	aGg/ag	1	ENSAMXP00000005443	0	0	0	0	0	0	0	0	0	0	1	0	0	0	0	0	1	1	0	0	0	0	0	0	0	0	0	0	0	0	0	0
59	NC_035899.1	65600816	AC	A	caiap	ENSAMXG00000005052	ENSAMXT00000005176	protein_coding	1/2	.	584	584	195	S/X	aGt/at	-1	ENSAMXP00000005176	0	1	1	1	0	0	1	2	1	0	0	0	1	0	1	0	0	0	1	1	0	0	0	0	0	0	0	0	0	0	0	0
60	NC_035899.1	67162790	GT	G	nrl	ENSAMXG00000010826	ENSAMXT00000011120	protein_coding	2/4	.	1000	697	233	T/X	Act/ct	-1	ENSAMXP00000011120	0	0	0	0	0	0	0	0	0	0	0	0	0	0	0	0	0	0	0	0	0	0	0	0	0	0	0	0	0	0	2	2
61	NC_035899.1	72523796	CTCTG	C	.	ENSAMXG00000040672	ENSAMXT00000049623	protein_coding	3/3	.	317	317	106	TE/X	aCAGAg/ag	-1	ENSAMXP00000029248	0	0	0	0	0	0	0	0	0	0	0	0	0	0	0	0	0	0	0	0	0	0	0	0	0	0	0	0	0	0	0	0
62	NC_035899.1	72572935	A	AT	.	ENSAMXG00000013360	ENSAMXT00000013749	protein_coding	9/10	.	1646	1013	338	Y/*	tat/taAt	-1	ENSAMXP00000013749	0	0	0	0	0	0	0	0	0	0	1	0	0	0	0	0	0	1	0	0	0	0	0	0	0	0	0	0	0	0	0	0
63	NC_035900.1	3756029	C	T	osbpl7	ENSAMXG00000010519	ENSAMXT00000010806	protein_coding	15/22	.	1920	1920	640	W/*	tgG/tgA	-1	ENSAMXP00000010806	0	0	0	0	0	0	0	0	0	0	0	0	0	0	0	0	0	0	0	0	0	0	0	0	0	0	0	0	0	0	0	0
64	NC_035900.1	4854608	G	GA	trim8b	ENSAMXG00000012070	ENSAMXT00000054618	protein_coding	6/6	.	2144	1544	515	S/SX	tcc/tcTc	-1	ENSAMXP00000039714	0	0	1	2	0	0	2	1	0	2	0	1	0	0	1	0	0	1	0	1	0	0	0	0	0	0	0	0	0	0	0	0
65	NC_035900.1	18899143	C	T	fbxw10	ENSAMXG00000021385	ENSAMXT00000022021	protein_coding	24	.	613	121	41	Q/*	Cag/Tag	1	ENSAMXP00000022021	0	1	1	0	0	1	0	0	0	0	1	1	0	0	0	1	0	1	0	1	0	0	0	0	0	0	0	0	0	0	0	0
66	NC_035900.1	19845746	TG	T	.	ENSAMXG00000031478	ENSAMXT00000031430	protein_coding	2	.	2931	2931	977	M/X	atG/at	1	ENSAMXP00000051664	0	0	0	0	0	0	0	0	0	1	0	0	0	0	0	0	1	0	2	1	0	0	0	0	0	0	0	0	0	0	0	0
67	NC_035900.1	23948417	GCA	G	.	ENSAMXG00000044103	ENSAMXT00000037331	protein_coding	1/2	.	174	174	58	SA/SX	agTGcg/agcg	-1	ENSAMXP00000044569	0	0	1	1	1	0	1	1	1	1	0	0	1	1	1	1	1	1	0	1	0	0	0	0	0	0	0	0	0	0	0	0
68	NC_035901.1	1064170	GCCAGAGCAGC	G	UBAP1L	ENSAMXG00000042348	ENSAMXT00000057228	protein_coding	3/5	.	864	864	288	GQSS/X	ggCCAGAGCAGC/gg	1	ENSAMXP00000028984	0	1	1	2	2	2	1	1	1	1	2	2	1	0	1	1	2	0	1	2	0	0	0	0	0	0	0	0	0	0	0	0
69	NC_035901.1	4514588	A	AC	.	ENSAMXG00000030980	ENSAMXT00000055541	protein_coding	5/5	.	1148	661	221	T/TX	acc/aCcc	1	ENSAMXP00000033509	0	1	1	1	0	2	0	2	0	2	1	1	1	0	2	1	1	2	0	0	0	0	0	0	0	0	0	0	0	0	0	0
70	NC_035901.1	10246318	GAGGT	G	rbms1a	ENSAMXG00000002146	ENSAMXT00000053613	protein_coding	2/13	.	1015	212	71	DL/X	gACCTc/gc	-1	ENSAMXP00000028778	0	0	0	0	0	0	0	1	0	0	0	0	1	0	0	0	0	0	0	0	0	0	0	0	0	0	0	0	0	0	0	0
71	NC_035901.1	10741769	CA	C	rlbp1a	ENSAMXG00000038590	ENSAMXT00000050802	protein_coding	6/8	.	862	862	288	T/X	Acc/cc	1	ENSAMXP00000031041	0	0	0	0	0	0	0	0	0	0	0	0	0	0	0	0	0	0	0	0	0	0	0	0	0	0	0	0	0	0	2	2
72	NC_035901.1	12173829	C	A	si:ch73-63e15.2	ENSAMXG00000015881	ENSAMXT00000016340	protein_coding	2/32	.	491	95	32	S/*	tCa/tAa	1	ENSAMXP00000016340	0	1	0	1	0	2	0	1	0	2	1	1	0	1	1	1	1	2	0	0	0	0	0	0	0	0	0	0	0	0	0	0
73	NC_035901.1	13224442	TAC	T	.	ENSAMXG00000039719	ENSAMXT00000053909	protein_coding	3/4	.	728	728	243	R/X	cGT/c	-1	ENSAMXP00000042690	0	0	0	0	0	0	0	0	0	0	0	0	0	0	0	0	0	0	0	0	0	0	0	0	0	0	0	0	0	0	0	0
74	NC_035901.1	14675584	AGGGTCTGGAGT	A	.	ENSAMXG00000018283	ENSAMXT00000018832	protein_coding	2/5	.	104	104	35	HSRP/X	cACTCCAGACCC/c	-1	ENSAMXP00000018832	0	0	0	0	0	0	0	0	0	0	0	0	0	0	0	0	0	0	0	0	0	0	0	0	0	0	0	0	0	0	2	2
75	NC_035901.1	15366734	G	A	.	ENSAMXG00000036056	ENSAMXT00000040680	protein_coding	8/8	.	1498	944	315	W/*	tGg/tAg	1	ENSAMXP00000054690	0	0	0	0	0	0	0	0	0	0	0	0	0	0	0	0	0	0	0	0	0	0	0	0	0	0	0	0	0	0	0	0
76	NC_035901.1	17140705	CT	C	kiss1rb	ENSAMXG00000035596	ENSAMXT00000047483	protein_coding	4/5	.	691	691	231	S/X	Agt/gt	-1	ENSAMXP00000034026	0	0	0	0	0	0	0	0	0	0	0	0	0	0	0	0	0	0	0	0	0	0	0	0	0	0	0	0	0	0	0	0
77	NC_035901.1	18159705	T	TC	dnase2b	ENSAMXG00000017393	ENSAMXT00000017902	protein_coding	1/6	.	89	89	30	F/FX	ttc/ttCc	1	ENSAMXP00000017902	0	0	0	0	0	0	0	0	0	0	0	0	0	0	0	0	0	0	0	0	0	0	0	0	0	0	0	0	0	0	0	0
78	NC_035901.1	18990910	ACCTTGTAG	A	si:dkey-121a9.3	ENSAMXG00000041351	ENSAMXT00000056682	protein_coding	2/3	.	1081	300	100	GYKV/GX	ggCTACAAGGtg/ggtg	-1	ENSAMXP00000049995	0	0	0	0	0	0	0	0	0	0	0	0	0	0	0	0	0	0	0	0	0	0	0	0	0	0	0	0	0	0	0	0
79	NC_035901.1	22005816	CAG	C	hsd11b1la	ENSAMXG00000033808	ENSAMXT00000032696	protein_coding	1/5	.	13	13	5	L/X	CTg/g	-1	ENSAMXP00000049558	0	0	0	0	0	0	1	0	0	0	0	0	0	0	0	1	0	0	0	0	0	0	0	0	0	0	0	0	0	0	0	0
80	NC_035901.1	25071920	C	T	.	ENSAMXG00000021632	ENSAMXT00000022280	protein_coding	1/3	.	247	247	83	R/*	Cga/Tga	1	ENSAMXP00000022280	0	0	0	0	0	0	0	0	0	0	0	0	0	0	0	0	0	0	0	0	0	0	0	0	0	0	0	0	0	0	2	2
81	NC_035901.1	27124216	CGT	C	ANPEP%20(1%20of%20many)	ENSAMXG00000021468	ENSAMXT00000022104	protein_coding	7/20	.	2220	1328	443	D/X	gAC/g	-1	ENSAMXP00000022104	0	0	1	0	0	0	1	0	0	0	0	0	0	0	0	1	1	0	0	0	0	0	0	0	0	0	0	0	0	0	0	0
82	NC_035901.1	27417411	C	CAT	.	ENSAMXG00000021387	ENSAMXT00000022024	protein_coding	3/6	.	1239	1101	367	-/X	-/AT	-1	ENSAMXP00000022024	0	0	0	0	0	0	0	0	0	0	0	0	0	0	0	0	0	0	0	0	0	0	0	0	0	0	0	0	0	0	2	2
83	NC_035901.1	34654462	T	TATGTGTTG	ampd3a	ENSAMXG00000005798	ENSAMXT00000006098	protein_coding	2/16	.	476	13	5	D/ATHX	gac/gCAACACATac	-1	ENSAMXP00000006098	0	0	1	0	1	0	0	0	0	1	0	0	0	0	0	1	0	0	0	1	0	0	0	0	0	0	0	0	0	0	0	0
84	NC_035902.1	5786678	A	AG	zgc:110353	ENSAMXG00000042969	ENSAMXT00000032537	protein_coding	5/6	.	721	721	241	R/RX	agg/aGgg	1	ENSAMXP00000054457	0	0	0	0	0	0	0	0	0	0	0	0	0	0	0	0	0	0	0	0	0	0	0	0	0	0	0	0	0	0	0	0
85	NC_035902.1	8256932	GGC	G	MPEG1	ENSAMXG00000015353	ENSAMXT00000015797	protein_coding	3/3	.	1385	1161	387	WL/CX	tgGCtt/tgtt	1	ENSAMXP00000015797	0	0	0	0	0	0	1	0	0	0	0	0	0	0	0	0	1	0	0	0	0	0	0	0	0	0	0	0	0	0	0	0
86	NC_035902.1	10029481	G	A	.	ENSAMXG00000003100	ENSAMXT00000003153	protein_coding	4/6	.	949	949	317	Q/*	Caa/Taa	-1	ENSAMXP00000003153	0	0	1	0	0	1	1	1	0	1	1	0	0	0	0	1	0	1	0	0	0	0	0	0	0	0	0	0	0	0	0	0
87	NC_035902.1	10583486	G	T	si:dkey-32e23.4	ENSAMXG00000007299	ENSAMXT00000007498	protein_coding	128	.	1330	1134	378	Y/*	taC/taA	-1	ENSAMXP00000007498	0	0	0	0	0	0	0	0	0	1	0	0	0	0	1	0	0	0	1	2	0	0	0	0	0	0	0	0	0	0	0	0
88	NC_035902.1	13465494	AG	A	lhx8b	ENSAMXG00000016758	ENSAMXT00000017253	protein_coding	2/8	.	120	120	40	V/X	gtC/gt	-1	ENSAMXP00000017253	0	0	0	0	0	0	0	0	0	0	0	0	0	0	0	0	0	0	0	0	0	0	0	0	0	0	0	0	0	0	0	0
89	NC_035902.1	13801090	GCT	G	rnf220b	ENSAMXG00000005222	ENSAMXT00000005350	protein_coding	7/7	.	1627	1033	345	S/X	AGc/c	-1	ENSAMXP00000005350	0	0	0	0	1	0	0	1	0	0	0	0	0	0	0	0	0	0	0	0	0	0	0	0	0	0	0	0	0	0	0	0
90	NC_035902.1	16372434	A	T	.	ENSAMXG00000020064	ENSAMXT00000031748	protein_coding	2/8	.	897	287	96	L/*	tTa/tAa	-1	ENSAMXP00000028401	0	0	0	0	0	0	0	0	0	0	0	0	0	0	0	0	0	0	0	0	0	0	0	0	0	0	0	0	0	0	0	0
91	NC_035902.1	27021889	CG	C	es1	ENSAMXG00000006192	ENSAMXT00000006356	protein_coding	4/7	.	307	307	103	R/X	Cgc/gc	-1	ENSAMXP00000006356	0	0	0	0	0	0	0	0	0	0	0	0	0	0	0	0	0	0	0	0	0	0	0	0	0	0	0	0	0	0	0	0
92	NC_035902.1	27762829	GATGGC	G	lipg	ENSAMXG00000006007	ENSAMXT00000006167	protein_coding	1/9	.	418	1	1	MA/X	ATGGCt/t	1	ENSAMXP00000006167	0	0	0	0	0	0	0	1	0	0	0	0	0	0	0	0	0	0	0	0	0	0	0	0	0	0	0	0	0	0	0	0
93	NC_035902.1	27999693	TC	T	si:dkey-250l23.4	ENSAMXG00000005989	ENSAMXT00000041482	protein_coding	1/5	.	127	127	43	R/X	Cgc/gc	1	ENSAMXP00000043139	0	0	0	0	0	0	0	0	0	0	0	0	0	0	0	0	0	0	0	0	0	0	0	0	0	0	0	0	0	0	2	2
94	NC_035902.1	28753062	G	T	hps4	ENSAMXG00000005644	ENSAMXT00000056149	protein_coding	122	.	1867	1781	594	S/*	tCa/tAa	-1	ENSAMXP00000037065	0	0	0	0	0	0	0	0	0	0	0	0	0	0	0	0	0	0	0	0	0	0	0	0	0	0	0	0	0	0	2	2
95	NC_035902.1	32933588	GGT	G	rimbp2	ENSAMXG00000000393	ENSAMXT00000000410	protein_coding	18/21	.	2813	2813	938	N/X	aAC/a	-1	ENSAMXP00000000410	0	0	0	0	1	0	0	0	1	0	0	0	0	1	0	0	0	1	0	0	0	0	0	0	0	0	0	0	0	0	0	0
96	NC_035902.1	39776023	TCTCTGGTCAGATA	T	.	ENSAMXG00000012913	ENSAMXT00000013279	protein_coding	5/8	.	433	433	145	YLTRD/X	TATCTGACCAGAGac/ac	-1	ENSAMXP00000013279	0	0	0	0	0	0	0	0	0	0	0	0	0	0	0	0	0	0	0	0	0	0	0	0	0	0	0	0	0	0	2	2
97	NC_035902.1	40637019	GGCGTA	G	.	ENSAMXG00000013939	ENSAMXT00000039098	protein_coding	2/5	.	292	292	98	YA/X	TACGCc/c	-1	ENSAMXP00000027590	0	0	0	0	0	0	0	0	0	0	0	0	0	0	0	0	0	0	0	0	0	0	0	0	0	0	0	0	0	0	0	1
98	NC_035902.1	43007547	T	TC	.	ENSAMXG00000014611	ENSAMXT00000015032	protein_coding	1/7	.	36	18	6	-/X	-/G	-1	ENSAMXP00000015032	0	1	1	1	1	1	1	1	1	1	1	1	1	1	1	1	1	1	1	1	0	0	0	0	0	0	0	0	0	0	0	0
99	NC_035902.1	46711043	GAAGTTTATTTA	G	.	ENSAMXG00000043825	ENSAMXT00000052769	protein_coding	2	.	650	650	217	LNKL/X	tTAAATAAACTT/t	-1	ENSAMXP00000029634	0	0	0	1	1	0	1	1	0	0	1	0	0	0	0	1	0	0	0	0	0	0	0	0	0	0	0	0	0	0	0	0
100	NC_035902.1	49593533	C	T	def6a	ENSAMXG00000039245	ENSAMXT00000049732	protein_coding	8/11	.	1252	1252	418	R/*	Cga/Tga	1	ENSAMXP00000037857	0	0	0	0	0	0	0	0	0	0	0	0	0	0	0	0	0	0	0	0	0	0	0	0	0	0	0	0	0	0	1	0
101	NC_035903.1	3849458	TC	T	.	ENSAMXG00000042950	ENSAMXT00000043236	protein_coding	2	.	901	901	301	E/X	Gag/ag	-1	ENSAMXP00000041951	0	0	0	0	1	1	0	0	0	0	0	0	0	0	0	0	0	0	0	0	0	0	0	0	0	0	0	0	0	0	0	0
102	NC_035903.1	9917697	GC	G	kdm5a	ENSAMXG00000017813	ENSAMXT00000018348	protein_coding	17/24	.	2766	2766	922	R/X	cgC/cg	1	ENSAMXP00000018348	0	0	0	0	0	0	0	0	0	0	0	0	0	0	0	0	0	0	0	0	0	0	0	0	0	0	0	0	0	0	2	2
103	NC_035903.1	12609053	CATGTGGATTT	C	slco1e1	ENSAMXG00000031088	ENSAMXT00000057588	protein_coding	7/16	.	1530	727	243	MWIY/X	ATGTGGATTTat/at	1	ENSAMXP00000054873	0	0	0	0	0	0	0	0	0	0	0	0	0	0	0	0	0	0	0	0	0	0	0	0	0	0	0	0	0	0	0	0
104	NC_035903.1	12865448	G	GA	iqsec3a	ENSAMXG00000005651	ENSAMXT00000005785	protein_coding	7/11	.	2126	2126	709	F/FX	ttc/ttTc	-1	ENSAMXP00000005785	0	0	0	0	0	1	1	1	0	1	1	1	0	1	0	0	0	0	0	0	0	0	0	0	0	0	0	0	0	0	2	2
105	NC_035903.1	16065295	AACAGAGAACTTCAGATC	A	.	ENSAMXG00000040648	ENSAMXT00000038488	protein_coding	2/2	.	193	193	65	DLKFSV/X	GATCTGAAGTTCTCTGTt/t	-1	ENSAMXP00000038136	0	0	0	0	0	0	0	0	0	0	0	0	0	0	0	0	0	0	0	0	0	0	0	0	0	0	0	0	0	0	0	0
106	NC_035903.1	16776729	G	T	zmp:0000000735	ENSAMXG00000000988	ENSAMXT00000001008	protein_coding	3/3	.	2621	2497	833	E/*	Gag/Tag	1	ENSAMXP00000001008	0	0	0	0	0	0	0	0	0	0	0	1	0	0	0	0	1	0	0	0	0	0	0	0	0	0	0	0	0	0	0	0
107	NC_035903.1	33978001	TG	T	akr1b1%20(1%20of%20many)	ENSAMXG00000034098	ENSAMXT00000046832	protein_coding	5/10	.	726	496	166	Q/X	Cag/ag	-1	ENSAMXP00000040783	0	0	2	2	2	1	1	1	2	1	1	2	2	1	1	2	1	1	2	1	0	0	0	0	0	0	0	0	0	0	0	0
108	NC_035904.1	1027126	C	CT	cratb	ENSAMXG00000042953	ENSAMXT00000045800	protein_coding	2/13	.	170	170	57	Q/QX	cag/caAg	-1	ENSAMXP00000034570	0	0	0	0	0	0	0	0	0	0	0	0	0	0	0	1	0	1	0	0	0	0	0	0	0	0	0	0	0	0	0	0
109	NC_035904.1	3637688	T	A	.	ENSAMXG00000043671	ENSAMXT00000031108	protein_coding	2/4	.	272	187	63	R/*	Aga/Tga	-1	ENSAMXP00000050234	0	0	0	0	0	0	0	1	0	0	0	0	1	0	0	0	0	0	0	0	0	0	0	0	0	0	0	0	0	0	0	0
110	NC_035904.1	9168971	GCA	G	pcdh2g17	ENSAMXG00000037002	ENSAMXT00000038332	protein_coding	1/3	.	35	35	12	A/X	gCA/g	1	ENSAMXP00000051848	0	0	0	0	0	1	0	0	0	0	0	0	0	0	0	0	0	0	0	0	0	0	0	0	0	0	0	0	0	0	0	0
111	NC_035904.1	9797547	T	TC	smu1a	ENSAMXG00000016391	ENSAMXT00000016876	protein_coding	8/12	.	941	941	314	I/IX	atc/atCc	1	ENSAMXP00000016876	0	1	1	1	0	1	1	1	1	1	1	1	1	0	1	1	1	1	1	1	0	0	0	0	0	0	0	0	0	0	0	0
112	NC_035904.1	20915173	TA	T	zgc:153293	ENSAMXG00000013987	ENSAMXT00000014383	protein_coding	6/7	.	996	715	239	K/X	Aaa/aa	1	ENSAMXP00000014383	0	0	0	0	0	0	0	0	0	1	0	0	0	0	0	1	0	0	0	0	0	0	0	0	0	0	0	0	0	0	0	0
113	NC_035904.1	24033703	G	A	kcnj11l	ENSAMXG00000017571	ENSAMXT00000018106	protein_coding	2/3	.	102	102	34	W/*	tgG/tgA	1	ENSAMXP00000018106	0	0	0	0	0	0	0	0	0	0	0	0	0	0	0	0	0	0	0	0	0	0	0	0	0	0	0	0	0	0	0	0
114	NC_035905.1	2023537	CTG	C	siva1	ENSAMXG00000034113	ENSAMXT00000052443	protein_coding	3/4	.	860	391	131	Q/X	CAg/g	-1	ENSAMXP00000041199	0	0	0	0	0	0	0	0	0	0	0	0	0	0	0	0	0	0	0	0	0	0	0	0	0	0	0	0	0	0	0	0
115	NC_035905.1	2459845	AAG	A	.	ENSAMXG00000038386	ENSAMXT00000052220	protein_coding	3/9	.	161	161	54	K/X	aAG/a	1	ENSAMXP00000044698	0	0	0	0	0	0	0	0	0	0	0	0	0	0	0	0	0	0	0	0	0	0	0	0	0	0	0	0	0	0	1	2
116	NC_035905.1	10355997	GA	G	.	ENSAMXG00000010195	ENSAMXT00000010470	protein_coding	4/9	.	492	344	115	E/X	gAa/ga	1	ENSAMXP00000010470	0	0	0	0	0	0	0	0	1	0	0	0	0	0	0	0	0	0	0	0	0	0	0	0	0	0	0	0	0	0	0	0
117	NC_035905.1	12741399	T	C	zgc:65997	ENSAMXG00000038112	ENSAMXT00000034729	protein_coding	1/3	.	2	2	1	M/T	aTg/aCg	1	ENSAMXP00000054345	0	1	2	2	0	2	0	1	2	2	2	2	2	1	2	2	1	2	1	2	0	0	0	0	0	0	0	0	0	0	0	0
118	NC_035905.1	16722753	G	GC	.	ENSAMXG00000011865	ENSAMXT00000012201	protein_coding	1/6	.	6	6	2	-/X	-/C	1	ENSAMXP00000012201	0	0	0	0	0	0	0	0	0	0	0	0	0	0	0	0	0	0	0	0	0	0	0	0	0	0	0	0	0	0	0	0
119	NC_035905.1	18394269	C	CTA	.	ENSAMXG00000001886	ENSAMXT00000051458	protein_coding	9/27	.	2248	1772	591	A/AX	gct/gcTAt	1	ENSAMXP00000034001	0	0	0	0	0	0	0	0	0	0	0	0	0	0	0	0	0	0	0	0	0	0	0	0	0	0	0	0	0	0	2	2
120	NC_035905.1	19822445	C	CAT	impg1b	ENSAMXG00000038125	ENSAMXT00000052289	protein_coding	12/14	.	2207	2207	736	A/AX	gca/gcATa	1	ENSAMXP00000055083	0	0	0	0	0	0	0	0	0	0	0	0	0	0	0	0	0	0	0	0	0	0	0	0	0	0	0	0	0	0	0	0
121	NC_035905.1	24813206	G	T	oct2	ENSAMXG00000000758	ENSAMXT00000000777	protein_coding	112	.	1806	1471	491	E/*	Gag/Tag	1	ENSAMXP00000000777	0	0	0	0	0	0	0	0	0	0	0	0	0	0	0	0	0	0	0	0	0	0	0	0	0	0	0	0	0	0	0	0
122	NC_035905.1	25030868	ATGAC	A	si:dkey-100n19.2	ENSAMXG00000036679	ENSAMXT00000033497	protein_coding	2/4	.	212	212	71	MT/X	aTGACt/at	1	ENSAMXP00000046276	0	0	0	0	0	0	0	0	0	0	0	0	0	0	0	0	0	0	0	0	0	0	0	0	0	0	0	0	0	0	0	0
123	NC_035905.1	27893463	G	T	asb2b	ENSAMXG00000014614	ENSAMXT00000015038	protein_coding	7/8	.	1624	1624	542	E/*	Gaa/Taa	1	ENSAMXP00000015038	0	0	0	0	0	0	0	0	0	0	0	0	0	0	0	0	0	0	0	0	0	0	0	0	0	0	0	0	0	0	0	0
124	NC_035905.1	29797344	TGC	T	nol10	ENSAMXG00000014006	ENSAMXT00000014410	protein_coding	11/21	.	1087	762	254	LL/FX	ttGCtg/tttg	1	ENSAMXP00000014410	0	0	0	0	0	0	0	0	0	0	0	0	0	0	0	0	0	0	0	0	0	0	0	0	0	0	0	0	0	0	0	0
125	NC_035905.1	40227035	C	T	cx52.7	ENSAMXG00000025303	ENSAMXT00000026029	protein_coding	1/2	.	1325	1303	435	R/*	Cga/Tga	1	ENSAMXP00000026009	0	0	2	1	1	2	1	2	2	1	2	2	2	2	1	0	1	0	2	0	0	0	0	0	0	0	0	0	0	0	0	0
126	NC_035906.1	2472310	CCT	C	klf6a	ENSAMXG00000037722	ENSAMXT00000037178	protein_coding	2/4	.	655	549	183	SG/SX	tcAGgg/tcgg	-1	ENSAMXP00000051247	0	0	0	1	0	1	1	0	0	0	1	0	1	0	1	0	1	0	0	0	0	0	0	0	0	0	0	0	0	0	0	0
127	NC_035906.1	9169063	C	A	.	ENSAMXG00000034505	ENSAMXT00000050967	protein_coding	2/3	.	56	56	19	S/*	tCg/tAg	1	ENSAMXP00000043980	0	0	0	0	0	0	0	0	0	0	0	0	0	0	0	0	0	0	0	0	0	0	0	0	0	0	0	0	0	0	0	0
128	NC_035906.1	14148431	G	C	.	ENSAMXG00000001309	ENSAMXT00000043761	protein_coding	4/4	.	2185	1575	525	Y/*	taC/taG	-1	ENSAMXP00000028320	0	0	0	0	0	0	0	0	0	0	0	0	0	0	0	0	0	0	0	0	0	0	0	0	0	0	0	0	0	0	2	0
129	NC_035906.1	14269539	G	T	.	ENSAMXG00000001283	ENSAMXT00000001306	protein_coding	3/3	.	1219	1219	407	G/*	Gga/Tga	1	ENSAMXP00000001306	0	0	0	0	0	0	0	1	0	0	0	0	0	0	0	1	1	0	1	1	0	0	0	0	0	0	0	0	0	0	0	0
130	NC_035906.1	24855107	CAG	C	.	ENSAMXG00000010025	ENSAMXT00000035296	protein_coding	4/7	.	361	361	121	R/X	AGa/a	1	ENSAMXP00000044598	0	0	0	0	0	0	0	0	0	0	0	0	0	0	0	0	0	0	0	0	0	0	0	0	0	0	0	0	0	0	0	0
131	NC_035906.1	31280710	GA	G	asb10	ENSAMXG00000033260	ENSAMXT00000047526	protein_coding	1/5	.	569	251	84	E/X	gAg/gg	1	ENSAMXP00000046446	0	0	0	0	0	0	0	0	0	0	0	0	0	0	0	0	0	0	0	0	0	0	0	0	0	0	0	0	0	0	0	1
132	NC_035907.1	369831	T	A	si:dkey-23o4.6	ENSAMXG00000041950	ENSAMXT00000038629	protein_coding	4/7	.	1156	502	168	K/*	Aaa/Taa	-1	ENSAMXP00000041971	0	0	1	0	0	0	0	0	0	0	0	0	0	0	0	0	0	0	1	0	0	0	0	0	0	0	0	0	0	0	0	0
133	NC_035907.1	1502597	G	A	.	ENSAMXG00000025195	ENSAMXT00000025921	protein_coding	2	.	973	973	325	R/*	Cga/Tga	-1	ENSAMXP00000025901	0	0	1	0	0	0	0	0	0	0	1	0	0	0	0	0	1	0	0	0	0	0	0	0	0	0	0	0	0	0	0	0
134	NC_035907.1	3077525	ATCAT	A	CCR8%20(1%20of%20many)	ENSAMXG00000043119	ENSAMXT00000046946	protein_coding	4/4	.	785	734	245	DD/X	gATGAt/gt	-1	ENSAMXP00000048941	0	0	0	0	0	0	0	0	0	0	1	0	0	0	0	0	1	0	0	0	0	0	0	0	0	0	0	0	0	0	0	0
135	NC_035907.1	5428611	AT	A	trim108	ENSAMXG00000016153	ENSAMXT00000016634	protein_coding	7/7	.	976	976	326	I/X	Att/tt	-1	ENSAMXP00000016634	0	0	0	0	0	0	0	1	0	0	1	0	0	0	0	0	0	1	0	0	0	0	0	0	0	0	0	0	0	0	0	0
136	NC_035907.1	5568168	T	TC	si:dkey-71b5.7	ENSAMXG00000016204	ENSAMXT00000016687	protein_coding	5/23	.	609	207	69	-/X	-/G	-1	ENSAMXP00000016687	0	0	0	0	0	0	0	0	0	0	0	0	0	0	0	0	0	0	0	0	0	0	0	0	0	0	0	0	0	0	0	0
137	NC_035907.1	6136582	T	TAGAATTCTAGA	.	ENSAMXG00000032864	ENSAMXT00000035892	protein_coding	2	.	311	311	104	L/LEF*X	cta/ctAGAATTCTAGAa	1	ENSAMXP00000050698	0	0	0	0	0	0	0	0	0	0	0	0	0	0	0	0	0	0	0	0	0	0	0	0	0	0	0	0	0	0	0	0
138	NC_035907.1	10032365	G	T	tlr21	ENSAMXG00000025136	ENSAMXT00000025862	protein_coding	2	.	2365	2365	789	E/*	Gaa/Taa	1	ENSAMXP00000025842	0	2	0	2	1	0	1	1	2	1	1	1	1	1	0	1	2	2	2	1	0	0	0	0	0	0	0	0	0	0	0	0
139	NC_035907.1	11374078	TATTA	T	.	ENSAMXG00000016219	ENSAMXT00000016705	protein_coding	4/16	.	5154	4155	1385	TN/X	acTAAT/ac	-1	ENSAMXP00000016705	0	0	0	0	0	0	0	0	0	0	0	0	0	0	0	0	0	0	0	0	0	0	0	0	0	0	0	0	0	0	0	0
140	NC_035908.1	894464	A	T	.	ENSAMXG00000031348	ENSAMXT00000045683	protein_coding	4/5	.	1204	445	149	K/*	Aaa/Taa	1	ENSAMXP00000037589	0	0	0	1	1	0	0	1	0	0	1	0	0	1	0	0	0	0	1	0	0	0	0	0	0	0	0	0	0	0	0	0
141	NC_035908.1	944684	GAA	G	.	ENSAMXG00000041997	ENSAMXT00000030357	protein_coding	4/10	.	815	815	272	E/X	gAA/g	1	ENSAMXP00000030313	0	0	0	0	0	0	0	0	0	0	0	0	0	0	0	0	0	0	0	0	0	0	0	0	0	0	0	0	0	0	0	0
142	NC_035908.1	1780026	G	GA	.	ENSAMXG00000033310	ENSAMXT00000041177	protein_coding	2/6	.	632	481	161	S/FX	tct/tTct	-1	ENSAMXP00000036971	0	0	0	0	1	0	0	1	0	0	0	0	0	0	0	0	0	0	1	0	0	0	0	0	0	0	0	0	0	0	0	0
143	NC_035908.1	7413057	G	T	zgc:172122	ENSAMXG00000036888	ENSAMXT00000042166	protein_coding	6/8	.	1163	741	247	Y/*	taC/taA	-1	ENSAMXP00000042688	0	0	0	0	0	0	0	0	0	0	0	0	0	0	0	0	0	0	0	0	0	0	0	0	0	0	0	0	0	0	0	0
144	NC_035908.1	12763411	C	A	gja8b	ENSAMXG00000025640	ENSAMXT00000026366	protein_coding	2	.	266	266	89	S/*	tCa/tAa	1	ENSAMXP00000026345	0	0	0	0	0	0	0	0	0	0	0	0	0	0	0	0	0	0	0	0	0	0	0	0	0	0	0	0	0	0	2	2
145	NC_035908.1	19587288	G	T	si:dkeyp-110c12.3	ENSAMXG00000030475	ENSAMXT00000030479	protein_coding	113	.	1356	1354	452	E/*	Gaa/Taa	1	ENSAMXP00000041878	0	0	0	0	0	0	0	0	0	0	0	0	0	0	0	0	0	0	0	0	0	0	0	0	0	0	0	0	0	0	0	1
146	NC_035908.1	20793325	C	T	.	ENSAMXG00000032502	ENSAMXT00000049925	protein_coding	2/9	.	671	187	63	R/*	Cga/Tga	1	ENSAMXP00000035247	0	0	0	0	0	0	0	0	0	0	0	0	0	0	0	0	0	0	0	0	0	0	0	0	0	0	0	0	0	0	0	0
147	NC_035908.1	28723634	GCC	G	.	ENSAMXG00000002795	ENSAMXT00000002860	protein_coding	2/2	.	249	249	83	SL/SX	agCCtc/agtc	1	ENSAMXP00000002860	0	0	0	0	0	0	0	0	0	0	0	0	0	0	0	0	0	0	0	0	0	0	0	0	0	0	0	0	0	0	0	0
148	NC_035909.1	7062954	C	CA	rbl1	ENSAMXG00000009565	ENSAMXT00000009831	protein_coding	6/22	.	902	738	246	-/X	-/T	-1	ENSAMXP00000009831	0	0	0	0	0	0	0	0	0	0	0	0	0	0	0	0	0	0	0	0	0	0	0	0	0	0	0	0	0	0	0	0
149	NC_035909.1	9261446	C	CG	slc32a1	ENSAMXG00000040399	ENSAMXT00000043012	protein_coding	2/2	.	740	740	247	S/SX	tca/tcGa	1	ENSAMXP00000049752	0	0	0	0	0	1	0	0	0	0	0	0	1	0	0	0	0	0	0	0	0	0	0	0	0	0	0	0	0	0	0	0
150	NC_035909.1	17996870	A	T	cryba2a	ENSAMXG00000002203	ENSAMXT00000002261	protein_coding	2/4	.	353	234	78	Y/*	taT/taA	-1	ENSAMXP00000002261	0	2	2	1	1	1	0	0	1	0	1	0	0	1	0	0	2	1	1	1	0	0	0	0	0	0	0	0	0	0	0	0
151	NC_035909.1	19419002	T	TTCAG	micall1a	ENSAMXG00000011546	ENSAMXT00000011865	protein_coding	9/16	.	2028	2028	676	-/LX	-/CTGA	-1	ENSAMXP00000011865	0	0	0	0	0	0	0	0	0	0	0	0	0	0	0	0	1	0	0	0	0	0	0	0	0	0	0	0	0	0	0	0
152	NC_035909.1	20342885	GAAAATGTC	G	.	ENSAMXG00000017360	ENSAMXT00000017867	protein_coding	3/3	.	2258	1430	477	ENV/X	gAAAATGTC/g	1	ENSAMXP00000017867	0	1	0	0	0	1	0	0	0	0	0	0	0	0	0	0	0	0	0	0	0	0	0	0	0	0	0	0	0	0	0	0
153	NC_035909.1	28335746	GA	G	KIF5A	ENSAMXG00000017425	ENSAMXT00000033900	protein_coding	23/29	.	2852	2436	812	D/X	gaT/ga	-1	ENSAMXP00000033645	0	0	0	0	0	0	0	0	1	0	0	0	0	0	1	0	0	1	0	0	0	0	0	0	0	0	0	0	0	0	0	0
154	NC_035909.1	32601357	T	A	cfap100	ENSAMXG00000016246	ENSAMXT00000036486	protein_coding	14/15	.	1800	1585	529	K/*	Aag/Tag	-1	ENSAMXP00000034695	0	0	0	0	0	0	0	0	0	0	0	0	0	0	0	0	0	0	0	0	0	0	0	0	0	0	0	0	0	0	0	0
155	NC_035909.1	32746552	GTGGCGCCGTGGGC	G	SLC41A3	ENSAMXG00000016224	ENSAMXT00000016710	protein_coding	110	.	1204	1204	402	WRRGL/X	TGGCGCCGTGGGCtg/tg	1	ENSAMXP00000016710	0	1	1	1	1	1	2	2	1	0	0	1	1	2	1	1	0	1	2	1	0	0	0	0	0	0	0	0	0	0	0	0
156	NC_035909.1	33385755	G	T	zgc:123305	ENSAMXG00000016002	ENSAMXT00000056453	protein_coding	4/20	.	539	539	180	S/*	tCa/tAa	-1	ENSAMXP00000045238	0	0	1	0	0	0	0	1	0	0	0	1	0	0	0	0	0	0	0	1	0	0	0	0	0	0	0	0	0	0	0	0
157	NC_035909.1	35866281	G	GA	.	ENSAMXG00000037191	ENSAMXT00000037040	protein_coding	1/3	.	703	671	224	R/RX	aga/agAa	1	ENSAMXP00000043969	0	0	0	0	1	0	0	0	1	0	0	1	0	0	1	0	0	0	1	0	0	0	0	0	0	0	0	0	0	0	0	0
158	NC_035909.1	35911636	CAT	C	slc6a11a	ENSAMXG00000036873	ENSAMXT00000032561	protein_coding	12/14	.	1672	1442	481	Y/X	tAT/t	-1	ENSAMXP00000028683	0	0	0	0	0	0	0	0	0	0	0	0	0	0	0	0	0	0	0	0	0	0	0	0	0	0	0	0	0	0	0	0
159	NC_035909.1	39280734	G	GGCAA	.	ENSAMXG00000038444	ENSAMXT00000053145	protein_coding	2	.	1429	1429	477	T/IAX	aca/aTTGCca	-1	ENSAMXP00000053750	0	0	0	0	1	0	0	0	0	0	0	0	0	0	0	1	0	0	0	0	0	0	0	0	0	0	0	0	0	0	0	0
160	NC_035910.1	132057	CTTCAGTGCGGT	C	pde6b	ENSAMXG00000000290	ENSAMXT00000000300	protein_coding	19/21	.	2246	2246	749	LQCG/X	cTTCAGTGCGGT/c	1	ENSAMXP00000000300	0	0	0	0	0	0	0	0	0	0	0	0	0	0	0	0	0	0	0	0	0	0	0	0	0	0	0	0	0	0	0	0
161	NC_035910.1	635640	AG	A	c7b	ENSAMXG00000009027	ENSAMXT00000009290	protein_coding	9/18	.	958	958	320	D/X	Gat/at	1	ENSAMXP00000009290	0	0	0	0	0	0	0	0	0	0	0	0	0	0	0	0	0	0	0	0	0	0	0	0	0	0	0	0	0	0	0	0
162	NC_035910.1	1229288	GCTCGCTGGTTTGA	G	qpctlb	ENSAMXG00000039452	ENSAMXT00000036914	protein_coding	5/7	.	933	899	300	ARWFD/X	gCTCGCTGGTTTGAc/gc	1	ENSAMXP00000027304	0	0	0	0	0	0	0	0	0	0	0	0	0	0	0	0	0	0	0	0	0	0	0	0	0	0	0	0	0	0	0	0
163	NC_035910.1	1565030	G	T	.	ENSAMXG00000041289	ENSAMXT00000041868	protein_coding	2/3	.	283	283	95	G/*	Gga/Tga	1	ENSAMXP00000044277	0	1	1	0	1	1	1	1	1	1	1	1	1	1	1	1	1	1	1	1	0	0	0	0	0	0	0	0	0	0	0	0
164	NC_035910.1	6704382	C	CA	havcr2	ENSAMXG00000039428	ENSAMXT00000035336	protein_coding	6/6	.	961	602	201	L/LX	ctg/ctTg	-1	ENSAMXP00000033363	0	0	0	0	0	0	0	0	1	0	1	0	0	0	0	0	0	0	0	0	0	0	0	0	0	0	0	0	0	0	0	0
165	NC_035910.1	9217180	AAAGT	A	slc47a1	ENSAMXG00000024359	ENSAMXT00000025071	protein_coding	15/17	.	1427	1427	476	KV/X	aAAGTa/aa	1	ENSAMXP00000025060	0	0	0	0	0	0	0	0	0	0	0	0	0	0	0	0	0	0	0	0	0	0	0	0	0	0	0	0	0	0	0	0
166	NC_035910.1	9529520	T	TTG	.	ENSAMXG00000032648	ENSAMXT00000032436	protein_coding	1/2	.	398	398	133	V/VX	gtt/gtTGt	1	ENSAMXP00000040932	0	0	0	0	0	0	0	0	0	0	0	0	0	0	0	0	0	0	0	0	0	0	0	0	0	0	0	0	0	0	0	0
167	NC_035910.1	9909964	C	CA	arl3l1	ENSAMXG00000019160	ENSAMXT00000019738	protein_coding	3/6	.	500	203	68	L/LX	ctg/ctTg	-1	ENSAMXP00000019738	0	0	0	0	0	0	0	0	0	0	0	0	0	0	0	0	0	0	0	0	0	0	0	0	0	0	0	0	0	0	0	0
168	NC_035910.1	9961418	C	A	.	ENSAMXG00000019149	ENSAMXT00000041782	protein_coding	12/15	.	1322	1322	441	S/*	tCa/tAa	1	ENSAMXP00000036737	0	0	0	0	0	0	0	0	0	0	0	0	0	0	0	0	0	0	0	0	0	0	0	0	0	0	0	0	0	0	0	0
169	NC_035910.1	10397579	C	A	zgc:123105	ENSAMXG00000007474	ENSAMXT00000007681	protein_coding	9/9	.	1253	765	255	Y/*	taC/taA	1	ENSAMXP00000007681	0	0	0	0	0	0	0	0	0	0	0	0	0	0	0	0	0	0	0	0	0	0	0	0	0	0	0	0	0	0	0	0
170	NC_035910.1	12731237	G	GCC	f2rl1.1%20(1%20of%20many)	ENSAMXG00000029935	ENSAMXT00000033608	protein_coding	2/3	.	362	362	121	N/KX	aac/aaGGc	-1	ENSAMXP00000054419	0	0	0	0	0	0	0	0	0	0	0	0	0	0	0	0	0	0	0	0	0	0	0	0	0	0	0	0	0	0	0	2
171	NC_035910.1	13227920	A	T	.	ENSAMXG00000034277	ENSAMXT00000011480	protein_coding	3/19	.	938	844	282	K/*	Aag/Tag	1	ENSAMXP00000011480	0	0	0	0	0	0	0	0	0	0	0	0	0	0	0	0	0	0	0	0	0	0	0	0	0	0	0	0	0	0	1	1
172	NC_035910.1	20022733	G	GAATCCCTGTCA	wdr91	ENSAMXG00000009885	ENSAMXT00000031990	protein_coding	25	.	680	39	13	-/NPCX	-/AATCCCTGTCA	1	ENSAMXP00000031827	0	0	0	0	0	0	0	0	0	0	0	0	0	0	0	0	0	0	0	0	0	0	0	0	0	0	0	0	0	0	0	0
173	NC_035910.1	20147831	T	A	.	ENSAMXG00000033538	ENSAMXT00000056291	protein_coding	4/4	.	910	571	191	K/*	Aag/Tag	-1	ENSAMXP00000031975	0	0	0	0	0	0	0	0	0	0	0	0	0	0	0	0	0	0	0	0	0	0	0	0	0	0	0	0	0	0	0	0
174	NC_035910.1	21959274	C	A	.	ENSAMXG00000008217	ENSAMXT00000008458	protein_coding	2/19	.	320	3	1	M/I	atG/atT	-1	ENSAMXP00000008458	0	0	0	0	0	0	0	0	0	0	0	0	0	0	0	0	0	0	0	0	0	0	0	0	0	0	0	0	0	0	0	0
175	NC_035910.1	26822044	GC	G	.	ENSAMXG00000041484	ENSAMXT00000046915	protein_coding	6/7	.	607	553	185	L/X	Ctg/tg	1	ENSAMXP00000051662	0	0	0	0	0	0	0	0	0	0	0	0	0	0	0	0	0	0	0	0	0	0	0	0	0	0	0	0	0	0	0	0
176	NC_035910.1	28316618	G	T	.	ENSAMXG00000030406	ENSAMXT00000044222	protein_coding	5/5	.	757	757	253	E/*	Gag/Tag	1	ENSAMXP00000044101	0	0	0	0	0	1	0	0	0	1	1	0	0	0	0	0	0	0	0	0	0	0	0	0	0	0	0	0	0	0	0	0
177	NC_035910.1	29213011	A	ATACTG	slc22a4	ENSAMXG00000038161	ENSAMXT00000035262	protein_coding	3/10	.	632	632	211	Y/YSX	tat/taCAGTAt	-1	ENSAMXP00000053903	0	0	0	0	0	0	0	0	0	0	0	0	0	0	0	0	0	0	0	0	0	0	0	0	0	0	0	0	0	0	0	0
178	NC_035910.1	30785315	TCC	T	cacna1bb	ENSAMXG00000012714	ENSAMXT00000035070	protein_coding	46/48	.	6141	6141	2047	RE/RX	agGGag/agag	-1	ENSAMXP00000032540	0	0	0	1	0	0	0	0	0	0	0	0	0	0	0	0	0	0	0	1	0	0	0	0	0	0	0	0	0	0	0	0
179	NC_035910.1	34458133	CG	C	esm1	ENSAMXG00000008579	ENSAMXT00000008815	protein_coding	1/3	.	1032	45	15	P/X	ccG/cc	1	ENSAMXP00000008815	0	0	0	0	0	0	0	0	0	0	0	0	0	0	0	0	0	0	0	0	0	0	0	0	0	0	0	0	0	0	0	0
180	NC_035910.1	35534315	GGA	G	.	ENSAMXG00000040757	ENSAMXT00000047274	protein_coding	7/7	.	1928	1666	556	E/X	GAg/g	1	ENSAMXP00000030590	0	0	0	0	0	0	1	1	0	0	0	0	0	0	1	0	0	0	0	1	0	0	0	0	0	0	0	0	0	0	0	0
181	NC_035911.1	842304	CAGCCCAG	C	l3mbtl1a	ENSAMXG00000030188	ENSAMXT00000035790	protein_coding	17/22	.	2173	1829	610	QPS/X	cAGCCCAGt/ct	1	ENSAMXP00000042985	0	0	0	0	0	0	0	0	0	0	0	0	0	0	0	0	0	0	0	0	0	0	0	0	0	0	0	0	0	0	0	0
182	NC_035911.1	1196822	AGG	A	nup210	ENSAMXG00000029488	ENSAMXT00000031250	protein_coding	11/40	.	1401	1401	467	EG/EX	gaGGga/gaga	1	ENSAMXP00000032196	0	0	0	0	0	0	0	0	1	0	0	1	0	1	1	0	1	0	0	1	0	0	0	0	0	0	0	0	0	0	0	0
183	NC_035911.1	3550330	T	A	cd63	ENSAMXG00000037489	ENSAMXT00000058006	protein_coding	1/7	.	97	97	33	R/*	Aga/Tga	-1	ENSAMXP00000038498	0	1	0	1	0	1	1	0	0	1	0	0	0	0	1	2	0	1	1	0	0	0	0	0	0	0	0	0	0	0	0	0
184	NC_035911.1	3707172	CTACTGCTTTGTGCACTTGAGCATCCA	C	si:dkey-126g1.7	ENSAMXG00000005394	ENSAMXT00000005528	protein_coding	20	.	352	352	118	YCFVHLSIQ/X	TACTGCTTTGTGCACTTGAGCATCCAa/a	1	ENSAMXP00000005528	0	0	0	0	0	0	0	0	0	0	0	0	0	0	0	0	0	0	0	0	0	0	0	0	0	0	0	0	0	0	0	0
185	NC_035911.1	6101368	AAG	A	slc26a10	ENSAMXG00000013062	ENSAMXT00000013442	protein_coding	13/18	.	1976	1700	567	K/X	aAG/a	1	ENSAMXP00000013442	0	0	0	0	0	0	0	0	0	0	0	0	1	0	0	0	0	0	0	0	0	0	0	0	0	0	0	0	0	0	0	0
186	NC_035911.1	6781023	C	A	ribc1	ENSAMXG00000013131	ENSAMXT00000013509	protein_coding	5/7	.	871	871	291	E/*	Gag/Tag	-1	ENSAMXP00000013509	0	0	0	0	0	0	0	0	0	0	0	0	0	0	0	0	0	0	0	0	0	0	0	0	0	0	0	0	0	0	0	0
187	NC_035911.1	9280598	G	GAA	copz1	ENSAMXG00000035457	ENSAMXT00000040603	protein_coding	8/8	.	484	484	162	S/FX	tct/tTTct	-1	ENSAMXP00000050758	0	0	0	0	0	0	0	0	0	0	0	0	0	0	0	0	0	0	0	0	0	0	0	0	0	0	0	0	0	0	0	0
188	NC_035911.1	10524171	CCAGCAGCTTGATGATGTCGGAGTACG	C	si:ch73-206d17.1	ENSAMXG00000030569	ENSAMXT00000030339	protein_coding	110	.	1436	1058	353	AYSDIIKLL/X	gCGTACTCCGACATCATCAAGCTGCTG/g	-1	ENSAMXP00000039778	0	0	0	0	0	0	0	0	0	0	0	0	0	0	0	0	0	0	0	0	0	0	0	0	0	0	0	0	0	0	0	0
189	NC_035911.1	12333593	C	CCTGG	.	ENSAMXG00000032748	ENSAMXT00000034493	protein_coding	2/2	.	204	204	68	-/PX	-/CCAG	-1	ENSAMXP00000038328	0	2	1	0	2	0	2	2	1	0	2	1	2	1	2	2	0	2	1	2	0	0	0	0	0	0	0	0	0	0	0	0
190	NC_035911.1	14506005	T	TA	camta1	ENSAMXG00000033478	ENSAMXT00000037656	protein_coding	3/3	.	239	239	80	L/FX	tta/ttTa	-1	ENSAMXP00000051875	0	0	0	0	0	0	0	0	0	0	0	0	0	0	0	0	0	0	0	0	0	0	0	0	0	0	0	0	0	0	2	2
191	NC_035911.1	15607974	TGAAG	T	ttll10	ENSAMXG00000040495	ENSAMXT00000034012	protein_coding	121	.	1928	1820	607	PS/X	cCTTCa/ca	-1	ENSAMXP00000048034	0	0	0	0	0	1	0	1	0	0	0	0	0	0	0	0	1	0	0	0	0	0	0	0	0	0	0	0	0	0	0	0
192	NC_035911.1	18728948	TCTTTAAA	T	.	ENSAMXG00000025919	ENSAMXT00000026645	protein_coding	2	.	1353	1353	451	SLK/X	agTTTAAAG/ag	-1	ENSAMXP00000026624	0	0	0	0	0	1	0	0	0	0	0	0	0	0	0	0	1	0	0	0	0	0	0	0	0	0	0	0	0	0	0	0
193	NC_035911.1	22401189	T	A	.	ENSAMXG00000026094	ENSAMXT00000026820	protein_coding	2/3	.	410	410	137	L/*	tTg/tAg	1	ENSAMXP00000026799	0	0	0	0	0	0	0	0	0	0	0	0	0	0	0	0	0	0	0	0	0	0	0	0	0	0	0	0	0	0	2	2
194	NC_035911.1	25661104	C	A	lamb2l	ENSAMXG00000012954	ENSAMXT00000013393	protein_coding	24/35	.	3395	3319	1107	E/*	Gaa/Taa	-1	ENSAMXP00000013398	0	0	0	0	0	1	0	0	0	0	0	0	0	0	0	0	1	0	0	0	0	0	0	0	0	0	0	0	0	0	0	0
195	NC_035911.1	25877737	AT	A	adnpb	ENSAMXG00000012100	ENSAMXT00000012442	protein_coding	3/4	.	2511	2502	834	D/X	gaT/ga	1	ENSAMXP00000012442	0	0	0	0	0	0	0	0	0	0	0	1	0	0	0	0	0	0	0	0	0	0	0	0	0	0	0	0	0	0	0	0
196	NC_035911.1	26733084	TGCAG	T	si:dkey-1c11.1	ENSAMXG00000040664	ENSAMXT00000037213	protein_coding	5/7	.	840	628	210	AG/X	GCAGgc/gc	1	ENSAMXP00000038973	0	0	0	0	0	0	0	0	0	0	0	0	0	0	0	0	0	0	0	0	0	0	0	0	0	0	0	0	0	0	0	0
197	NC_035911.1	33124048	AC	A	.	ENSAMXG00000037852	ENSAMXT00000054328	protein_coding	2	.	2582	2478	826	N/X	aaC/aa	1	ENSAMXP00000032415	0	0	0	0	0	0	0	0	0	0	0	0	0	0	0	0	0	0	0	0	0	0	0	0	0	0	0	0	0	0	0	0
198	NC_035911.1	35461996	A	T	.	ENSAMXG00000032672	ENSAMXT00000051422	protein_coding	3/3	.	1211	1211	404	L/*	tTa/tAa	-1	ENSAMXP00000049336	0	0	1	0	1	1	0	1	0	1	0	0	0	0	1	0	1	0	0	0	0	0	0	0	0	0	0	0	0	0	0	0
199	NC_035911.1	35462007	AACGTG	A	.	ENSAMXG00000032672	ENSAMXT00000051422	protein_coding	3/3	.	1195	1195	399	HV/X	CACGTt/t	-1	ENSAMXP00000049336	0	0	0	0	0	0	0	0	0	0	0	0	0	0	0	0	0	0	0	0	0	0	0	0	0	0	0	0	0	0	0	0
200	NC_035912.1	729124	C	T	pappa2	ENSAMXG00000002189	ENSAMXT00000002253	protein_coding	7/20	.	2633	2633	878	W/*	tGg/tAg	-1	ENSAMXP00000002253	0	0	0	0	0	0	0	0	0	0	0	0	0	0	0	0	0	0	0	0	0	0	0	0	0	0	0	0	0	0	0	0
201	NC_035912.1	1677950	G	A	kcnt2%20(1%20of%20many)	ENSAMXG00000001982	ENSAMXT00000002040	protein_coding	2/25	.	139	139	47	R/*	Cga/Tga	-1	ENSAMXP00000002040	0	0	0	1	0	0	0	0	0	0	0	0	0	0	0	0	0	1	0	0	0	0	0	0	0	0	0	0	0	0	0	0
202	NC_035912.1	2932491	CGACGGTGGCCAGGAAGCAGCGCT	C	.	ENSAMXG00000030342	ENSAMXT00000057600	protein_coding	3/3	.	703	437	146	QRCFLATV/X	cAGCGCTGCTTCCTGGCCACCGTC/c	-1	ENSAMXP00000052762	0	0	0	0	0	0	0	0	0	0	0	0	0	0	0	0	0	0	0	0	0	0	0	0	0	0	0	0	0	0	0	0
203	NC_035912.1	6055363	ATG	A	.	ENSAMXG00000035872	ENSAMXT00000040632	protein_coding	2/2	.	72	72	24	DV/DX	gaTGtg/gatg	1	ENSAMXP00000041223	0	0	0	0	0	0	0	0	0	0	0	0	0	0	0	0	0	0	0	0	0	0	0	0	0	0	0	0	0	0	0	0
204	NC_035912.1	10211225	AGGTGGTATGAGATC	A	apoda.2%20(1%20of%20many)	ENSAMXG00000040832	ENSAMXT00000043119	protein_coding	3/5	.	468	203	68	RWYEI/X	aGGTGGTATGAGATC/a	1	ENSAMXP00000033911	0	0	0	0	0	0	0	0	0	0	0	0	0	0	0	0	0	0	0	0	0	0	0	0	0	0	0	0	0	0	0	0
205	NC_035912.1	10225948	G	GATGC	samd7	ENSAMXG00000006356	ENSAMXT00000049788	protein_coding	2/10	.	495	21	7	-/MX	-/ATGC	1	ENSAMXP00000053034	0	0	0	0	0	0	0	0	0	0	0	0	0	0	0	0	0	0	0	0	0	0	0	0	0	0	0	0	0	0	0	0
206	NC_035912.1	10225951	GAA	G	samd7	ENSAMXG00000006356	ENSAMXT00000049788	protein_coding	2/10	.	499	25	9	K/X	AAg/g	1	ENSAMXP00000053034	0	0	0	0	0	0	0	0	0	0	0	0	0	0	0	0	0	0	0	0	0	0	0	0	0	0	0	0	0	0	0	0
207	NC_035912.1	11425013	A	T	.	ENSAMXG00000040160	ENSAMXT00000044056	protein_coding	2/3	.	796	307	103	K/*	Aaa/Taa	1	ENSAMXP00000046749	0	0	0	0	0	0	0	0	0	0	0	0	0	0	0	0	0	0	0	0	0	0	0	0	0	0	0	0	0	0	0	0
208	NC_035912.1	12209958	GGA	G	mrc1b%20(1%20of%20many)	ENSAMXG00000014441	ENSAMXT00000014865	protein_coding	17/31	.	2743	2743	915	E/X	GAg/g	1	ENSAMXP00000014865	0	0	0	0	0	0	0	0	0	0	0	0	0	0	0	0	0	0	0	0	0	0	0	0	0	0	0	0	0	0	0	0
209	NC_035912.1	15507548	C	T	.	ENSAMXG00000036409	ENSAMXT00000036190	protein_coding	4/4	.	575	575	192	W/*	tGg/tAg	-1	ENSAMXP00000048294	0	0	0	0	0	1	0	1	1	1	0	1	1	0	1	0	1	0	0	0	0	0	0	0	0	0	0	0	0	0	1	1
210	NC_035912.1	15512992	G	GAC	.	ENSAMXG00000036409	ENSAMXT00000036190	protein_coding	1/4	.	178	178	60	S/CX	tct/tGTct	-1	ENSAMXP00000048294	0	0	0	0	0	0	0	0	0	0	0	0	0	0	0	0	0	0	0	0	0	0	0	0	0	0	0	0	0	0	0	1
211	NC_035912.1	23545721	C	CT	.	ENSAMXG00000030755	ENSAMXT00000037207	protein_coding	2/3	.	393	393	131	-/X	-/T	1	ENSAMXP00000051774	0	0	0	0	0	0	0	0	0	0	0	0	0	0	0	0	0	0	0	0	0	0	0	0	0	0	0	0	0	0	0	0
212	NC_035912.1	27287811	TTCCA	T	il13ra1	ENSAMXG00000007475	ENSAMXT00000007683	protein_coding	2/10	.	112	112	38	WN/X	TGGAac/ac	-1	ENSAMXP00000007683	0	0	0	0	0	0	0	0	0	0	0	0	0	0	0	0	0	0	0	0	0	0	0	0	0	0	0	0	0	0	1	1
213	NC_035912.1	30795302	C	A	adad2	ENSAMXG00000005645	ENSAMXT00000005790	protein_coding	2/9	.	248	248	83	S/*	tCg/tAg	1	ENSAMXP00000005790	0	2	2	2	1	1	2	2	2	2	2	2	0	2	2	1	1	2	0	1	0	0	0	0	0	0	0	0	0	0	0	0
214	NC_035912.1	31283905	CCTGCTGCTTCGTCTGCGGGATCATCA	C	zgc:110591	ENSAMXG00000037067	ENSAMXT00000032178	protein_coding	1/5	.	385	45	15	ACCFVCGIIT/AX	gcCTGCTGCTTCGTCTGCGGGATCATCAct/gcct	1	ENSAMXP00000028988	0	0	0	0	0	0	0	0	0	0	0	0	0	0	0	0	0	0	0	0	0	0	0	0	0	0	0	0	0	0	0	0
215	NC_035912.1	36788769	G	A	.	ENSAMXG00000043297	ENSAMXT00000049664	protein_coding	1/2	.	16	16	6	Q/*	Cag/Tag	-1	ENSAMXP00000045869	0	0	0	0	0	0	0	0	0	0	0	0	0	0	0	0	0	0	0	0	0	0	0	0	0	0	0	0	0	0	0	0
216	NC_035912.1	37228160	GAGGA	G	si:dkey-11k2.7%20(1%20of%20many)	ENSAMXG00000004992	ENSAMXT00000043838	protein_coding	1/8	.	163	163	55	RK/X	AGGAag/ag	1	ENSAMXP00000053602	0	0	0	0	0	0	0	0	0	0	0	0	0	0	0	0	0	0	0	0	0	0	0	0	0	0	0	0	0	0	0	0
217	NC_035912.1	37522572	G	A	nedd8	ENSAMXG00000033413	ENSAMXT00000056785	protein_coding	4/4	.	1199	229	77	R/*	Cga/Tga	-1	ENSAMXP00000029882	0	0	0	0	0	0	0	0	0	0	0	0	0	0	0	0	0	0	0	0	0	0	0	0	0	0	0	0	0	0	0	0
218	NC_035912.1	37580164	G	T	.	ENSAMXG00000043204	ENSAMXT00000039269	protein_coding	1/2	.	94	94	32	E/*	Gag/Tag	1	ENSAMXP00000047351	0	0	0	0	0	0	0	0	0	0	0	0	0	0	0	0	0	0	0	0	0	0	0	0	0	0	0	0	0	0	0	0
219	NC_035912.1	37894077	AATAGGAG	A	.	ENSAMXG00000037727	ENSAMXT00000051924	protein_coding	2	.	994	994	332	LLL/X	CTCCTATta/ta	-1	ENSAMXP00000034092	0	1	0	0	0	0	0	0	0	0	0	0	0	0	1	0	0	0	0	0	0	0	0	0	0	0	0	0	0	0	0	0
220	NC_035912.1	39788547	AAT	A	si:dkey-85k7.12	ENSAMXG00000003439	ENSAMXT00000042003	protein_coding	2/2	.	4321	3484	1162	I/X	ATt/t	1	ENSAMXP00000035214	0	2	1	2	2	1	1	1	2	1	2	2	2	2	2	2	2	2	2	2	0	0	0	0	0	0	0	0	0	0	0	0
221	NC_035913.1	289005	T	A	evi5a	ENSAMXG00000006677	ENSAMXT00000006850	protein_coding	2/16	.	517	2	1	M/K	aTg/aAg	1	ENSAMXP00000006850	0	1	0	1	0	0	2	0	0	0	1	1	1	1	0	0	1	2	0	1	0	0	0	0	0	0	0	0	0	0	0	0
222	NC_035913.1	10402048	GGACAGCA	G	pigr	ENSAMXG00000034304	ENSAMXT00000050092	protein_coding	2/8	.	540	358	120	DST/X	GACAGCAct/ct	1	ENSAMXP00000040591	0	2	0	0	1	2	0	1	0	0	0	1	1	1	1	1	0	0	2	1	0	0	0	0	0	0	0	0	0	0	0	0
223	NC_035913.1	11736120	CTGTT	C	.	ENSAMXG00000028255	ENSAMXT00000040465	protein_coding	3/14	.	658	211	71	CL/X	TGTTtg/tg	1	ENSAMXP00000043500	0	2	1	1	2	0	2	2	1	2	0	1	2	1	2	2	0	2	1	2	0	0	0	0	0	0	0	0	0	0	0	0
224	NC_035913.1	12057496	TTG	T	C2CD4C	ENSAMXG00000025624	ENSAMXT00000026350	protein_coding	2	.	1012	1012	338	Q/X	CAa/a	-1	ENSAMXP00000026329	0	0	0	0	0	0	0	0	0	0	0	0	0	0	1	0	0	0	0	1	0	0	0	0	0	0	0	0	0	0	0	0
225	NC_035913.1	13248600	G	A	.	ENSAMXG00000041723	ENSAMXT00000046776	protein_coding	4/4	.	1353	991	331	R/*	Cga/Tga	-1	ENSAMXP00000040568	0	0	0	0	0	0	0	0	0	0	0	0	0	0	0	0	0	0	0	0	0	0	0	0	0	0	0	0	0	0	2	2
226	NC_035913.1	13321766	A	AACCTTTC	per2	ENSAMXG00000001431	ENSAMXT00000001488	protein_coding	14/24	.	2077	1752	584	-/TFX	-/ACCTTTC	1	ENSAMXP00000001488	0	0	0	0	0	0	0	0	0	0	0	0	0	0	0	0	0	0	0	0	0	0	0	0	0	0	0	0	0	0	2	2
227	NC_035913.1	14863687	TGGCG	T	.	ENSAMXG00000009778	ENSAMXT00000010049	protein_coding	3/9	.	359	359	120	WR/X	tGGCGt/tt	1	ENSAMXP00000010049	0	0	0	0	0	0	0	0	0	0	0	0	0	0	0	0	0	0	0	0	0	0	0	0	0	0	0	0	0	0	0	0
228	NC_035913.1	19452814	G	T	lyn	ENSAMXG00000014086	ENSAMXT00000032269	protein_coding	22	.	3	3	1	M/I	atG/atT	1	ENSAMXP00000043451	0	1	2	1	1	1	1	2	1	2	1	1	1	0	0	1	2	0	1	1	0	0	0	0	0	0	0	0	0	0	0	0
229	NC_035913.1	21673914	G	GTT	.	ENSAMXG00000029437	ENSAMXT00000052070	protein_coding	2/6	.	287	287	96	F/LX	ttc/ttAAc	-1	ENSAMXP00000050775	0	0	0	0	0	0	0	0	0	0	0	0	0	0	0	0	0	0	0	0	0	0	0	0	0	0	0	0	0	0	1	0
230	NC_035913.1	22447662	G	A	her8.2	ENSAMXG00000034417	ENSAMXT00000057332	protein_coding	4/4	.	986	331	111	R/*	Cga/Tga	-1	ENSAMXP00000031640	0	0	0	0	0	0	0	0	0	0	0	0	0	0	0	0	0	0	0	0	0	0	0	0	0	0	0	0	0	0	2	0
231	NC_035913.1	22466111	G	A	.	ENSAMXG00000042932	ENSAMXT00000046712	protein_coding	8/11	.	2295	2281	761	Q/*	Cag/Tag	-1	ENSAMXP00000040291	0	2	2	2	2	2	2	2	2	1	2	1	2	2	1	2	2	2	2	2	0	0	0	0	0	0	0	0	0	0	0	0
232	NC_035914.1	1667888	C	T	.	ENSAMXG00000038928	ENSAMXT00000031060	protein_coding	2/6	.	571	571	191	R/*	Cga/Tga	1	ENSAMXP00000030135	0	0	0	0	0	0	0	0	0	0	0	0	0	0	0	0	0	0	0	0	0	0	0	0	0	0	0	0	0	0	0	0
233	NC_035914.1	1672550	TC	T	.	ENSAMXG00000038928	ENSAMXT00000031060	protein_coding	6/6	.	2333	2333	778	S/X	tCt/tt	1	ENSAMXP00000030135	0	0	0	0	0	0	0	0	0	0	0	0	0	0	0	0	0	0	0	0	0	0	0	0	0	0	0	0	0	0	0	0
234	NC_035914.1	3382888	T	A	.	ENSAMXG00000042699	ENSAMXT00000051970	protein_coding	2	.	821	821	274	L/*	tTg/tAg	1	ENSAMXP00000047056	0	0	0	0	0	0	0	0	0	0	0	0	0	0	0	0	0	0	0	0	0	0	0	0	0	0	0	0	0	0	0	0
235	NC_035914.1	3845277	CCGTCAGCGCGT	C	.	ENSAMXG00000010434	ENSAMXT00000010713	protein_coding	2/3	.	310	288	96	TRADG/TX	acACGCGCTGACGga/acga	-1	ENSAMXP00000010713	0	0	0	0	0	0	0	0	0	0	0	0	0	0	0	0	0	0	0	0	0	0	0	0	0	0	0	0	0	0	2	2
236	NC_035914.1	7021123	C	T	si:ch1073-390k14.1	ENSAMXG00000003688	ENSAMXT00000003765	protein_coding	3/8	.	1314	1105	369	Q/*	Cag/Tag	1	ENSAMXP00000003765	0	1	1	0	0	1	0	1	1	1	0	1	1	1	0	1	0	0	1	1	0	0	0	0	0	0	0	0	0	0	0	0
237	NC_035914.1	17298120	CAT	C	.	ENSAMXG00000042016	ENSAMXT00000050877	protein_coding	9/9	.	1727	932	311	H/X	cAT/c	1	ENSAMXP00000044229	0	0	0	0	0	0	0	0	0	0	0	0	0	0	0	0	0	1	0	0	0	0	0	0	0	0	0	0	0	0	0	0
238	NC_035914.1	18577738	A	AGT	slc38a8a	ENSAMXG00000037388	ENSAMXT00000055134	protein_coding	8/10	.	1479	1019	340	T/TX	act/acACt	-1	ENSAMXP00000043432	0	0	0	0	0	0	0	0	0	0	0	0	0	0	0	0	0	0	0	0	0	0	0	0	0	0	0	0	0	0	1	2
239	NC_035914.1	22132097	C	T	.	ENSAMXG00000008167	ENSAMXT00000008442	protein_coding	2/16	.	211	211	71	Q/*	Cag/Tag	1	ENSAMXP00000008442	0	0	0	0	0	0	0	0	0	0	0	0	0	0	0	0	0	0	0	0	0	0	0	0	0	0	0	0	0	0	0	0
240	NC_035914.1	22903076	TG	T	.	ENSAMXG00000041433	ENSAMXT00000049165	protein_coding	2/3	.	886	864	288	P/X	ccC/cc	-1	ENSAMXP00000030587	0	0	0	0	0	0	0	0	0	0	0	0	0	0	0	0	0	0	0	0	0	0	0	0	0	0	0	0	0	0	0	0
241	NC_035914.1	28087393	C	T	.	ENSAMXG00000037521	ENSAMXT00000045088	protein_coding	4/8	.	698	698	233	W/*	tGg/tAg	-1	ENSAMXP00000043194	0	1	1	1	1	2	1	2	1	2	1	1	1	1	1	0	1	2	2	1	0	0	0	0	0	0	0	0	0	0	0	0
242	NC_035914.1	28170290	C	T	v2ra20	ENSAMXG00000020066	ENSAMXT00000020661	protein_coding	5/8	.	1689	968	323	W/*	tGg/tAg	-1	ENSAMXP00000020661	0	0	0	0	0	0	0	0	0	0	0	0	0	0	0	0	0	0	0	0	0	0	0	0	0	0	0	0	0	0	2	2
243	NC_035914.1	39092701	C	T	.	ENSAMXG00000032829	ENSAMXT00000043643	protein_coding	2/3	.	109	109	37	R/*	Cga/Tga	1	ENSAMXP00000030793	0	0	0	0	0	0	0	0	0	0	0	0	0	0	0	0	0	0	0	0	0	0	0	0	0	0	0	0	0	0	1	0
244	NC_035915.1	8317812	A	T	.	ENSAMXG00000003162	ENSAMXT00000003230	protein_coding	1/9	.	2	2	1	M/K	aTg/aAg	-1	ENSAMXP00000003230	0	1	0	1	1	1	2	0	0	2	0	0	2	0	0	1	1	1	2	2	0	0	0	0	0	0	0	0	0	0	0	0
245	NC_035915.1	9329770	AGAGCCT	A	cx43.4	ENSAMXG00000034738	ENSAMXT00000055059	protein_coding	3/3	.	2051	1166	389	RA*/R	aGAGCCTga/aga	1	ENSAMXP00000050726	0	0	0	0	0	0	1	0	1	0	0	1	0	1	1	0	1	0	0	1	0	0	0	0	0	0	0	0	0	0	0	0
246	NC_035915.1	10376850	A	AT	cyp27a1.2	ENSAMXG00000006107	ENSAMXT00000006269	protein_coding	6/9	.	1141	1061	354	Y/YX	tat/taTt	1	ENSAMXP00000006269	0	0	0	0	0	0	0	0	0	0	0	0	0	0	0	0	0	0	0	0	0	0	0	0	0	0	0	0	0	0	2	2
247	NC_035915.1	12903125	CAT	C	bmpr2b	ENSAMXG00000024291	ENSAMXT00000040323	protein_coding	21	.	196	163	55	M/X	ATg/g	-1	ENSAMXP00000030317	0	0	0	0	0	0	0	0	0	0	0	0	0	0	0	0	0	0	0	0	0	0	0	0	0	0	0	0	0	0	2	2
248	NC_035915.1	13203651	TAC	T	.	ENSAMXG00000024272	ENSAMXT00000056368	protein_coding	20/26	.	2072	1795	599	V/X	GTa/a	-1	ENSAMXP00000051655	0	0	0	0	0	1	0	0	0	0	0	0	0	0	0	0	1	0	0	0	0	0	0	0	0	0	0	0	0	0	0	0
249	NC_035915.1	13547246	ACTTGGCAAAATGCT	A	.	ENSAMXG00000024261	ENSAMXT00000024970	protein_coding	2/3	.	446	446	149	TWQNA/X	aCTTGGCAAAATGCT/a	1	ENSAMXP00000024966	0	0	0	0	0	0	0	0	0	0	0	0	0	0	0	0	0	0	0	0	0	0	0	0	0	0	0	0	0	0	1	2
250	NC_035915.1	19093261	C	T	ttf2	ENSAMXG00000016683	ENSAMXT00000017180	protein_coding	5/21	.	1427	1420	474	R/*	Cga/Tga	1	ENSAMXP00000017180	0	0	0	0	0	0	0	0	0	0	0	0	0	0	0	0	0	0	0	0	0	0	0	0	0	0	0	0	0	0	2	2
251	NC_035915.1	20798247	C	T	si:dkeyp-118h3.5	ENSAMXG00000025990	ENSAMXT00000026716	protein_coding	2	.	363	363	121	W/*	tgG/tgA	-1	ENSAMXP00000026695	0	0	0	0	0	0	0	0	0	0	0	0	0	0	0	0	0	0	0	0	0	0	0	0	0	0	0	0	0	0	0	0
252	NC_035915.1	21227453	G	GAGCCTCATCTC	mgat4a	ENSAMXG00000005290	ENSAMXT00000030232	protein_coding	25	.	8	8	3	L/LR*GX	ctc/ctGAGATGAGGCTc	-1	ENSAMXP00000045399	0	0	0	0	0	0	0	0	0	0	0	0	0	0	0	0	0	0	0	0	0	0	0	0	0	0	0	0	0	0	0	0
253	NC_035915.1	23041152	CTT	C	.	ENSAMXG00000030564	ENSAMXT00000040383	protein_coding	1/2	.	30	30	10	TY/TX	acTTat/acat	1	ENSAMXP00000044743	0	0	0	0	0	0	0	0	0	0	0	0	0	0	0	0	0	0	0	0	0	0	0	0	0	0	0	0	0	0	2	1
254	NC_035915.1	23321257	C	T	.	ENSAMXG00000036811	ENSAMXT00000043384	protein_coding	1/5	.	32	32	11	W/*	tGg/tAg	-1	ENSAMXP00000032847	0	0	0	0	0	0	0	0	0	0	0	0	0	0	0	0	0	0	0	0	0	0	0	0	0	0	0	0	0	0	2	2
255	NC_035916.1	37333	C	CT	scarb1	ENSAMXG00000040693	ENSAMXT00000041621	protein_coding	21	.	388	27	9	-/X	-/T	1	ENSAMXP00000027926	0	0	0	0	0	0	0	0	0	0	0	0	0	0	0	0	0	0	0	0	0	0	0	0	0	0	0	0	0	0	0	0
256	NC_035916.1	6609298	G	T	si:dkeyp-41f9.3	ENSAMXG00000013582	ENSAMXT00000013980	protein_coding	4/10	.	4231	3967	1323	G/*	Gga/Tga	1	ENSAMXP00000013980	0	1	1	0	1	0	0	0	0	0	0	0	0	0	0	0	1	0	0	1	0	0	0	0	0	0	0	0	0	0	0	0
257	NC_035916.1	8146997	ACT	A	.	ENSAMXG00000029643	ENSAMXT00000026462	protein_coding	2	.	234	234	78	DS/DX	gaCTct/gact	1	ENSAMXP00000026441	0	2	1	1	1	1	2	1	2	1	1	1	0	2	1	0	1	2	2	1	0	0	0	0	0	0	0	0	0	0	0	0
258	NC_035916.1	9508060	TA	T	.	ENSAMXG00000029272	ENSAMXT00000047330	protein_coding	3/5	.	702	702	234	F/X	ttT/tt	-1	ENSAMXP00000040096	0	0	0	0	0	0	0	0	0	0	0	0	0	0	0	0	0	0	0	0	0	0	0	0	0	0	0	0	0	0	1	0
259	NC_035916.1	9508186	G	A	.	ENSAMXG00000029272	ENSAMXT00000047330	protein_coding	3/5	.	577	577	193	Q/*	Caa/Taa	-1	ENSAMXP00000040096	0	0	0	0	0	0	0	0	0	0	0	0	0	0	0	0	0	0	0	0	0	0	0	0	0	0	0	0	0	0	1	0
260	NC_035916.1	9579460	G	C	.	ENSAMXG00000039555	ENSAMXT00000055045	protein_coding	2	.	884	884	295	S/*	tCa/tGa	-1	ENSAMXP00000053213	0	1	0	0	0	0	0	0	1	0	0	0	0	0	0	1	1	1	1	0	0	0	0	0	0	0	0	0	0	0	0	0
261	NC_035916.1	9579464	TCA	T	.	ENSAMXG00000039555	ENSAMXT00000055045	protein_coding	2	.	878	878	293	M/X	aTG/a	-1	ENSAMXP00000053213	0	0	0	0	0	0	1	0	0	0	0	0	2	0	0	0	0	0	0	0	0	0	0	0	0	0	0	0	0	0	0	0
262	NC_035916.1	9713262	A	AT	.	ENSAMXG00000029994	ENSAMXT00000040988	protein_coding	2/3	.	775	775	259	I/NX	ata/aAta	-1	ENSAMXP00000045254	0	0	0	0	0	0	0	0	0	0	0	0	0	0	0	0	0	0	0	0	0	0	0	0	0	0	0	0	0	0	0	0
263	NC_035916.1	9725409	T	C	zgc:172131	ENSAMXG00000038417	ENSAMXT00000051822	protein_coding	1/3	.	162	2	1	M/T	aTg/aCg	1	ENSAMXP00000035734	0	1	1	1	1	2	2	1	1	1	1	0	1	1	1	2	2	1	0	0	0	0	0	0	0	0	0	0	0	0	0	0
264	NC_035916.1	11093837	G	A	.	ENSAMXG00000040958	ENSAMXT00000057365	protein_coding	1/3	.	176	176	59	W/*	tGg/tAg	1	ENSAMXP00000029362	0	1	1	1	1	1	1	1	1	1	1	1	1	1	1	1	1	0	1	1	0	0	0	0	0	0	0	0	0	0	0	0
265	NC_035916.1	13079069	TTATGATTTTTATTCCATTGTTATTA	T	.	ENSAMXG00000039135	ENSAMXT00000039394	protein_coding	3/3	.	606	606	202	VMIFIPLLL/X	gtTATGATTTTTATTCCATTGTTATTA/gt	1	ENSAMXP00000047970	0	0	0	0	0	0	0	0	0	0	0	0	0	0	0	0	0	0	0	0	0	0	0	0	0	0	0	0	0	0	2	2
266	NC_035916.1	13250700	C	CT	.	ENSAMXG00000030629	ENSAMXT00000034245	protein_coding	2	.	161	161	54	S/SX	tct/tcTt	1	ENSAMXP00000033958	0	0	0	0	0	0	0	0	0	0	0	0	0	0	0	0	0	0	0	0	0	0	0	0	0	0	0	0	0	0	0	0
267	NC_035916.1	13261642	G	T	.	ENSAMXG00000003283	ENSAMXT00000003352	protein_coding	2	.	430	430	144	E/*	Gaa/Taa	1	ENSAMXP00000003352	0	0	0	0	0	0	0	0	0	0	0	0	0	0	0	0	0	0	0	0	0	0	0	0	0	0	0	0	0	0	0	0
268	NC_035916.1	14244613	AG	A	atg101	ENSAMXG00000031379	ENSAMXT00000030283	protein_coding	1/2	.	126	126	42	E/X	gaG/ga	1	ENSAMXP00000046014	0	0	0	0	0	0	0	0	0	0	0	0	0	0	0	0	0	0	0	0	0	0	0	0	0	0	0	0	0	0	0	0
269	NC_035916.1	19153436	CAG	C	dbnla	ENSAMXG00000030757	ENSAMXT00000052843	protein_coding	7/15	.	1141	670	224	R/X	AGa/a	1	ENSAMXP00000034962	0	0	0	0	1	0	0	0	0	0	0	0	0	0	0	0	0	0	0	0	0	0	0	0	0	0	0	0	0	0	0	0
270	NC_035916.1	22860206	G	T	ankrd55	ENSAMXG00000010411	ENSAMXT00000037549	protein_coding	9/11	.	1559	1000	334	E/*	Gag/Tag	1	ENSAMXP00000029961	0	0	0	0	0	0	0	0	0	0	0	0	0	0	0	0	0	0	0	0	0	0	0	0	0	0	0	0	0	0	0	0
271	NC_035916.1	24516344	TCTTTAGC	T	.	ENSAMXG00000036816	ENSAMXT00000047848	protein_coding	4/6	.	232	232	78	AKD/X	GCTAAAGac/ac	-1	ENSAMXP00000052771	0	0	0	0	0	0	0	0	0	0	0	0	0	0	0	0	0	0	0	0	0	0	0	0	0	0	0	0	0	0	2	2
272	NC_035916.1	25133952	C	CA	HINT1	ENSAMXG00000039321	ENSAMXT00000046504	protein_coding	3/3	.	1159	346	116	L/HX	ctc/cAtc	1	ENSAMXP00000041425	0	0	0	0	0	0	0	0	0	0	0	0	0	0	0	0	0	0	0	0	0	0	0	0	0	0	0	0	0	0	0	0
273	NC_035916.1	25629051	C	T	inpp5kb	ENSAMXG00000016643	ENSAMXT00000055243	protein_coding	23	.	600	79	27	Q/*	Cag/Tag	1	ENSAMXP00000048812	0	0	0	0	0	0	0	0	0	0	0	0	0	0	0	0	0	0	0	0	0	0	0	0	0	0	0	0	0	0	0	0
274	NC_035916.1	27600435	CGCCAGCT	C	lim2.1	ENSAMXG00000004364	ENSAMXT00000004471	protein_coding	4/5	.	889	397	133	SWR/X	AGCTGGCgc/gc	-1	ENSAMXP00000004471	0	0	0	0	0	0	0	0	0	0	0	0	0	0	0	0	0	0	0	0	0	0	0	0	0	0	0	0	0	0	2	2
275	NC_035917.1	4469737	CAG	C	si:ch211-194p6.12	ENSAMXG00000003407	ENSAMXT00000046556	protein_coding	2/6	.	64	64	22	R/X	AGa/a	1	ENSAMXP00000052414	0	0	0	0	0	0	0	0	0	0	0	0	0	0	0	0	0	0	0	0	0	0	0	0	0	0	0	0	0	0	0	0
276	NC_035917.1	6507048	T	G	.	ENSAMXG00000037920	ENSAMXT00000032132	protein_coding	3/5	.	587	587	196	L/*	tTa/tGa	1	ENSAMXP00000054502	0	0	0	0	0	0	0	0	0	0	0	0	0	0	0	0	0	0	0	0	0	0	0	0	0	0	0	0	0	0	0	0
277	NC_035917.1	13438203	GTGTGTGT	G	.	ENSAMXG00000021540	ENSAMXT00000022236	protein_coding	6/41	.	797	797	266	VCV/X	gTGTGTGTg/gg	1	ENSAMXP00000022236	0	0	1	0	0	0	1	0	0	1	0	0	0	0	0	0	0	0	0	0	0	0	0	0	0	0	0	0	0	0	0	0
278	NC_035917.1	16600361	G	A	.	ENSAMXG00000032881	ENSAMXT00000041596	protein_coding	2/4	.	89	89	30	W/*	tGg/tAg	1	ENSAMXP00000051453	0	0	0	0	0	0	0	0	0	0	0	0	0	0	0	0	0	0	0	0	0	0	0	0	0	0	0	0	0	0	0	0
279	NC_035917.1	16689653	T	A	myoz2b	ENSAMXG00000039343	ENSAMXT00000048790	protein_coding	1/5	.	13	2	1	M/K	aTg/aAg	1	ENSAMXP00000045374	0	0	0	0	0	0	0	0	0	0	0	0	0	0	0	0	0	0	0	0	0	0	0	0	0	0	0	0	0	0	0	0
280	NC_035918.1	460087	G	GGGTTGGTTTGGGCGGGTGC	nmur3	ENSAMXG00000043590	ENSAMXT00000042740	protein_coding	3/3	.	1517	1183	395	P/RTRPNQPX	cca/cGCACCCGCCCAAACCAACCca	-1	ENSAMXP00000052488	0	2	2	2	2	2	2	1	2	2	2	2	2	2	1	2	2	2	1	1	0	0	0	0	0	0	0	0	0	0	0	0
281	NC_035918.1	7348694	C	CA	acot8	ENSAMXG00000003130	ENSAMXT00000003203	protein_coding	5/7	.	689	689	230	P/PX	cca/ccAa	1	ENSAMXP00000003203	0	0	0	0	0	0	0	0	0	0	0	0	0	0	0	0	0	0	0	0	0	0	0	0	0	0	0	0	0	0	1	0
282	NC_035918.1	13374900	C	T	.	ENSAMXG00000036008	ENSAMXT00000052353	protein_coding	5/6	.	1807	832	278	R/*	Cga/Tga	1	ENSAMXP00000042398	0	2	0	2	2	1	1	0	2	2	2	2	1	2	2	1	1	2	2	2	0	0	0	0	0	0	0	0	0	0	0	0
283	NC_035918.1	17504873	TGG	T	cry4	ENSAMXG00000008920	ENSAMXT00000032358	protein_coding	121	.	1982	1392	464	VG/VX	gtGGgt/gtgt	1	ENSAMXP00000027502	0	2	2	1	2	2	2	2	1	2	2	1	2	2	2	1	1	1	2	2	0	0	0	0	0	0	0	0	0	0	0	0
284	NC_035918.1	17612104	TGC	T	znf76	ENSAMXG00000033721	ENSAMXT00000043247	protein_coding	114	.	1095	1095	365	SH/SX	tcGCac/tcac	-1	ENSAMXP00000049633	0	0	0	0	1	0	0	0	1	0	0	0	0	0	0	0	0	0	1	0	0	0	0	0	0	0	0	0	0	0	0	0
285	NC_035918.1	18721715	TG	T	.	ENSAMXG00000041667	ENSAMXT00000047395	protein_coding	1/38	.	3	3	1	M/X	atG/at	1	ENSAMXP00000029697	0	0	0	0	0	0	0	0	0	0	0	0	0	0	0	0	0	0	0	0	0	0	0	0	0	0	0	0	0	0	0	0
286	NC_035918.1	19408953	AG	A	.	ENSAMXG00000034856	ENSAMXT00000034965	protein_coding	8/28	.	1381	915	305	Y/X	taC/ta	-1	ENSAMXP00000028263	0	0	0	0	0	0	0	0	0	0	0	0	0	0	0	0	0	0	0	0	0	0	0	0	0	0	0	0	0	0	0	0
287	NC_035918.1	28304718	GC	G	si:ch211-14i3.2	ENSAMXG00000032492	ENSAMXT00000057441	protein_coding	3/3	.	1248	1246	416	A/X	Gcc/cc	-1	ENSAMXP00000047707	0	1	1	0	2	2	0	1	1	2	2	1	1	0	1	1	1	2	1	2	0	0	0	0	0	0	0	0	0	0	0	0
288	NC_035918.1	28562920	AGT	A	.	ENSAMXG00000029646	ENSAMXT00000051089	protein_coding	4/6	.	1402	1291	431	T/X	ACt/t	-1	ENSAMXP00000039508	0	1	1	0	2	2	0	1	1	2	2	0	1	0	1	1	1	2	1	2	0	0	0	0	0	0	0	0	0	0	0	0
289	NC_035918.1	32265651	G	A	rhol	ENSAMXG00000024894	ENSAMXT00000025620	protein_coding	2	.	795	795	265	W/*	tgG/tgA	1	ENSAMXP00000025600	0	0	0	0	0	0	0	0	0	0	0	0	0	0	0	0	0	0	0	0	0	0	0	0	0	0	0	0	0	0	0	0
290	NC_035919.1	16194186	TGGATC	T	gtf2h4	ENSAMXG00000017912	ENSAMXT00000018475	protein_coding	7/7	.	987	987	329	QIH/QX	caGATCCac/caac	-1	ENSAMXP00000018475	0	0	0	0	0	0	0	0	0	0	0	0	0	0	1	0	0	0	0	1	0	0	0	0	0	0	0	0	0	0	0	0
291	NC_035919.1	16391587	CGACGGGCT	C	si:dkeyp-46h3.1	ENSAMXG00000035413	ENSAMXT00000052838	protein_coding	2/3	.	293	152	51	RRA/X	cGACGGGCT/c	1	ENSAMXP00000044824	0	0	0	0	0	1	0	0	0	0	0	1	1	1	0	0	0	0	0	0	0	0	0	0	0	0	0	0	0	0	0	0
292	NC_035919.1	16690670	G	GC	ube2ql1	ENSAMXG00000031785	ENSAMXT00000033435	protein_coding	2/3	.	241	241	81	T/SX	aca/aGca	-1	ENSAMXP00000040928	0	0	0	0	0	0	0	0	0	0	0	0	0	0	0	0	0	0	0	0	0	0	0	0	0	0	0	0	0	0	2	0
293	NC_035919.1	21330385	AACCAGGGGAATCAGCAG	A	sfpq	ENSAMXG00000011538	ENSAMXT00000011854	protein_coding	20	.	1051	218	73	NQGNQQ/X	aACCAGGGGAATCAGCAG/a	1	ENSAMXP00000011854	0	0	0	0	0	0	0	0	0	0	0	0	0	0	0	0	0	0	0	0	0	0	0	0	0	0	0	0	0	0	0	0
294	NC_035919.1	21402441	C	T	.	ENSAMXG00000044068	ENSAMXT00000032777	protein_coding	3/5	.	394	394	132	R/*	Cga/Tga	1	ENSAMXP00000049299	0	0	0	0	0	0	0	0	0	0	0	0	0	0	0	0	0	0	0	0	0	0	0	0	0	0	0	0	0	0	0	0
295	NC_035919.1	25320496	G	C	angpt2b	ENSAMXG00000002649	ENSAMXT00000002721	protein_coding	7/10	.	1082	1082	361	S/*	tCa/tGa	-1	ENSAMXP00000002721	0	0	0	0	0	0	0	0	0	0	0	0	0	0	0	0	0	0	0	0	0	0	0	0	0	0	0	0	0	0	0	0
296	NC_035919.1	28514104	A	AGGGCT	si:ch211-191i18.4	ENSAMXG00000041626	ENSAMXT00000041322	protein_coding	3/3	.	263	263	88	P/PAX	cct/ccAGCCCt	-1	ENSAMXP00000048878	0	0	0	0	0	0	0	0	0	0	0	0	0	0	0	0	0	0	0	0	0	0	0	0	0	0	0	0	0	0	0	0
297	NC_035919.1	28651915	A	AGC	zgc:153441	ENSAMXG00000020517	ENSAMXT00000021128	protein_coding	6/7	.	1273	897	299	-/X	-/GC	-1	ENSAMXP00000021128	0	0	0	0	0	0	0	0	0	0	0	0	0	0	0	0	0	0	0	0	0	0	0	0	0	0	0	0	0	0	0	0
298	NC_035919.1	28712010	AGAGGGGAAAGGCAGACCAT	A	si:dkey-228a15.1	ENSAMXG00000032047	ENSAMXT00000054475	protein_coding	7/11	.	1545	947	316	NGLPFPS/X	aATGGTCTGCCTTTCCCCTCt/at	-1	ENSAMXP00000033137	0	0	0	0	0	0	0	0	0	0	0	0	0	0	0	0	0	0	0	0	0	0	0	0	0	0	0	0	0	0	0	0
299	NC_035919.1	31755981	G	GC	angpt1	ENSAMXG00000031959	ENSAMXT00000041797	protein_coding	1/9	.	119	119	40	S/RX	agc/agGc	-1	ENSAMXP00000033912	0	0	0	0	0	0	0	0	0	0	0	0	0	0	0	0	0	0	0	0	0	0	0	0	0	0	0	0	0	0	0	0
300	NC_035919.1	32057550	AT	A	tpmt.1	ENSAMXG00000029872	ENSAMXT00000041159	protein_coding	3/9	.	329	122	41	I/X	aTt/at	1	ENSAMXP00000040369	0	0	0	0	0	0	0	0	0	0	0	0	0	0	0	0	0	0	0	0	0	0	0	0	0	0	0	0	0	0	0	0
301	NC_035919.1	32093473	C	A	ext1c	ENSAMXG00000010369	ENSAMXT00000010662	protein_coding	22	.	398	45	15	C/*	tgC/tgA	1	ENSAMXP00000010662	0	0	0	0	0	0	0	0	0	0	0	0	0	0	0	0	0	0	0	0	0	0	0	0	0	0	0	0	0	0	0	0
302	NC_035920.1	5569972	G	A	zgc:136929	ENSAMXG00000042011	ENSAMXT00000043746	protein_coding	3/8	.	365	365	122	W/*	tGg/tAg	1	ENSAMXP00000047475	0	1	0	0	0	0	1	1	1	0	1	1	0	0	1	0	0	2	1	2	0	0	0	0	0	0	0	0	0	0	0	0
303	NC_035920.1	12466931	AT	A	.	ENSAMXG00000011559	ENSAMXT00000011881	protein_coding	6/6	.	777	777	259	N/X	aaT/aa	1	ENSAMXP00000011881	0	0	1	2	1	0	1	1	2	0	1	2	1	0	0	2	0	0	1	0	0	0	0	0	0	0	0	0	0	0	0	0
304	NC_035920.1	13466611	CA	C	wfs1b	ENSAMXG00000043676	ENSAMXT00000045365	protein_coding	4/8	.	1113	426	142	A/X	gcA/gc	1	ENSAMXP00000045605	0	0	0	0	0	0	1	0	1	0	0	1	0	1	1	0	1	0	0	1	0	0	0	0	0	0	0	0	0	0	0	0
305	NC_035920.1	16536246	CTG	C	arl13a	ENSAMXG00000021495	ENSAMXT00000022137	protein_coding	9/10	.	1208	1208	403	T/X	aCA/a	-1	ENSAMXP00000022137	0	0	0	0	0	0	0	0	0	0	0	0	0	0	0	0	0	0	0	0	0	0	0	0	0	0	0	0	0	0	2	2
306	NC_035920.1	22032299	AAGAT	A	.	ENSAMXG00000013208	ENSAMXT00000013592	protein_coding	6/9	.	907	856	286	RY/X	AGATac/ac	1	ENSAMXP00000013592	0	0	0	0	0	0	0	0	0	0	0	0	0	0	0	0	0	0	0	0	0	0	0	0	0	0	0	0	0	0	0	0
307	NC_035920.1	22685349	G	GC	cpa2	ENSAMXG00000013116	ENSAMXT00000038124	protein_coding	3/11	.	639	183	61	-/X	-/C	1	ENSAMXP00000046468	0	0	0	0	0	0	0	0	0	0	0	0	0	0	0	0	0	0	0	0	0	0	0	0	0	0	0	0	0	0	2	1
308	NC_035920.1	30188933	CAT	C	tapt1a	ENSAMXG00000038075	ENSAMXT00000052388	protein_coding	3/15	.	564	383	128	Y/X	tAT/t	-1	ENSAMXP00000041876	0	1	0	0	0	0	0	1	0	0	0	0	0	0	0	0	0	0	0	0	0	0	0	0	0	0	0	0	0	0	0	0
309	NC_035920.1	34661445	GA	G	lrit3a	ENSAMXG00000041737	ENSAMXT00000036737	protein_coding	4/4	.	1700	1700	567	L/X	cTc/cc	-1	ENSAMXP00000052723	0	0	0	0	0	0	0	0	0	0	0	0	0	0	0	0	0	0	0	0	0	0	0	0	0	0	0	0	0	0	0	0
310	NC_035920.1	40369167	GCAGA	G	zgc:101783	ENSAMXG00000033552	ENSAMXT00000036819	protein_coding	5/10	.	1178	247	83	QT/X	CAGAca/ca	1	ENSAMXP00000045508	0	0	0	0	0	0	0	0	0	0	0	0	0	0	0	0	0	0	0	0	0	0	0	0	0	0	0	0	0	0	0	0
311	NC_035920.1	41166529	C	CCG	gnaia	ENSAMXG00000040807	ENSAMXT00000056569	protein_coding	4/9	.	416	373	125	G/AX	gga/gCGga	-1	ENSAMXP00000027516	0	0	0	0	0	1	1	1	0	0	1	1	0	0	0	0	0	1	1	0	0	0	0	0	0	0	0	0	0	0	0	0
312	NC_035920.1	42054664	CTTCAA	C	cyp4v7	ENSAMXG00000006024	ENSAMXT00000033215	protein_coding	21	.	571	42	14	TSI/TX	acTTCAAtc/actc	1	ENSAMXP00000052558	0	0	0	0	0	0	0	0	0	0	0	0	0	0	0	0	0	0	0	0	0	0	0	0	0	0	0	0	0	0	0	0
313	NC_035920.1	43689343	G	T	ccdc160	ENSAMXG00000033847	ENSAMXT00000056559	protein_coding	2	.	103	103	35	E/*	Gaa/Taa	1	ENSAMXP00000050718	0	0	0	0	0	0	0	0	0	0	0	0	0	0	0	0	0	0	0	0	0	0	0	0	0	0	0	0	0	0	0	0
314	NC_035920.1	43689783	GTC	G	ccdc160	ENSAMXG00000033847	ENSAMXT00000056559	protein_coding	2	.	544	544	182	S/X	TCt/t	1	ENSAMXP00000050718	0	0	0	0	0	0	0	0	0	0	0	0	0	0	0	0	0	0	0	0	0	0	0	0	0	0	0	0	0	0	0	0
315	NC_035920.1	45330662	C	CCA	slc25a43	ENSAMXG00000033142	ENSAMXT00000037899	protein_coding	1/5	.	373	57	19	-/X	-/TG	-1	ENSAMXP00000046942	0	0	0	0	0	0	0	0	0	0	0	0	0	0	0	0	0	0	0	0	0	0	0	0	0	0	0	0	0	0	0	0
316	NC_035921.1	3062789	ACTCGCCCT	A	ABCE1%20(1%20of%20many)	ENSAMXG00000041181	ENSAMXT00000045457	protein_coding	12/18	.	1804	1097	366	EGE/X	gAGGGCGAG/g	-1	ENSAMXP00000052321	0	0	0	0	0	0	0	0	0	0	0	0	0	0	0	0	0	0	0	0	0	0	0	0	0	0	0	0	0	0	0	0
317	NC_035921.1	4946783	A	AC	.	ENSAMXG00000005499	ENSAMXT00000005642	protein_coding	14/15	.	2292	1773	591	-/X	-/G	-1	ENSAMXP00000005642	0	0	0	1	0	0	0	0	0	0	0	0	1	0	0	2	0	0	0	0	0	0	0	0	0	0	0	0	0	0	0	0
318	NC_035921.1	5081636	T	TG	.	ENSAMXG00000041408	ENSAMXT00000050098	protein_coding	3/3	.	1256	452	151	Q/HX	caa/caCa	-1	ENSAMXP00000037483	0	0	0	0	0	0	0	0	0	0	0	0	0	0	0	0	0	0	0	0	0	0	0	0	0	0	0	0	0	0	0	0
319	NC_035921.1	6420973	TCG	T	.	ENSAMXG00000010267	ENSAMXT00000010545	protein_coding	3/4	.	388	388	130	R/X	CGa/a	-1	ENSAMXP00000010545	0	0	0	0	0	0	0	0	0	0	0	0	0	0	0	0	0	0	0	0	0	0	0	0	0	0	0	0	0	0	0	1
320	NC_035921.1	6421307	C	A	.	ENSAMXG00000010267	ENSAMXT00000010545	protein_coding	2/4	.	121	121	41	E/*	Gaa/Taa	-1	ENSAMXP00000010545	0	0	0	0	0	0	0	0	0	0	0	0	0	0	0	0	0	0	0	0	0	0	0	0	0	0	0	0	0	0	0	0
321	NC_035921.1	6432932	T	TTGAGG	.	ENSAMXG00000024933	ENSAMXT00000025659	protein_coding	2/3	.	808	808	270	L/LRX	ttg/tTGAGGtg	1	ENSAMXP00000025639	0	0	0	0	0	0	0	0	0	0	0	0	0	0	0	0	0	0	0	0	0	0	0	0	0	0	0	0	0	0	0	0
322	NC_035921.1	6444786	AT	A	.	ENSAMXG00000010264	ENSAMXT00000051450	protein_coding	4/6	.	437	437	146	I/X	aTt/at	1	ENSAMXP00000035326	0	0	0	0	0	0	0	0	0	0	0	0	0	0	0	0	0	0	0	0	0	0	0	0	0	0	0	0	0	0	0	0
323	NC_035921.1	7573579	GGA	G	.	ENSAMXG00000036890	ENSAMXT00000035997	protein_coding	3/17	.	408	408	136	GR/GX	ggGAga/ggga	1	ENSAMXP00000047818	0	0	2	0	1	0	0	0	0	0	0	1	0	0	0	0	0	0	0	0	0	0	0	0	0	0	0	0	0	0	0	0
324	NC_035921.1	10273640	C	A	ndst2a	ENSAMXG00000021178	ENSAMXT00000021799	protein_coding	6/15	.	2222	1441	481	G/*	Gga/Tga	-1	ENSAMXP00000021799	0	0	0	0	0	0	0	0	0	0	1	0	0	0	0	0	0	2	0	0	0	0	0	0	0	0	0	0	0	0	0	0
325	NC_035921.1	13235924	GT	G	.	ENSAMXG00000003336	ENSAMXT00000003407	protein_coding	2/3	.	669	611	204	N/X	aAc/ac	-1	ENSAMXP00000003407	0	2	2	1	1	2	2	2	2	2	0	2	2	2	1	1	2	0	1	2	0	0	0	0	0	0	0	0	0	0	0	0
326	NC_035921.1	13375422	C	A	urb2	ENSAMXG00000003474	ENSAMXT00000050962	protein_coding	3/9	.	3590	3226	1076	E/*	Gag/Tag	-1	ENSAMXP00000045395	0	0	0	0	0	0	0	0	0	0	0	0	0	0	0	0	0	0	0	0	0	0	0	0	0	0	0	0	0	0	2	2
327	NC_035921.1	13630607	GCCACC	G	.	ENSAMXG00000033656	ENSAMXT00000031004	protein_coding	1/2	.	285	285	95	EVA/DX	gaGGTGGca/gaca	-1	ENSAMXP00000042375	0	0	0	0	0	0	0	0	0	0	0	0	0	0	0	0	0	0	0	0	0	0	0	0	0	0	0	0	0	0	2	2
328	NC_035921.1	17764021	GC	G	lrit2	ENSAMXG00000039220	ENSAMXT00000039668	protein_coding	2/3	.	666	666	222	S/X	agC/ag	1	ENSAMXP00000046521	0	0	0	0	0	0	0	0	0	0	0	0	0	0	0	0	0	0	0	0	0	0	0	0	0	0	0	0	0	0	0	0
329	NC_035921.1	24570338	GGAGTA	G	.	ENSAMXG00000039262	ENSAMXT00000011246	protein_coding	5/6	.	1184	1184	395	LL/X	cTACTC/c	-1	ENSAMXP00000011246	0	0	0	0	1	0	1	0	0	0	0	1	1	0	0	0	0	0	0	1	0	0	0	0	0	0	0	0	0	0	0	0
330	NC_035921.1	30152664	A	T	prph2b	ENSAMXG00000035606	ENSAMXT00000036093	protein_coding	3/3	.	1504	928	310	K/*	Aag/Tag	1	ENSAMXP00000031819	0	0	0	0	0	0	0	0	0	0	0	0	0	0	0	0	0	0	0	0	0	0	0	0	0	0	0	0	0	0	0	0
331	NC_035921.1	31462473	C	A	abcg2c	ENSAMXG00000015075	ENSAMXT00000015521	protein_coding	14/15	.	1777	1753	585	E/*	Gaa/Taa	-1	ENSAMXP00000015521	0	0	0	0	0	0	0	0	0	0	0	0	0	0	0	0	0	0	0	0	0	0	0	0	0	0	0	0	0	0	1	0
332	NC_035921.1	37865474	GT	G	.	ENSAMXG00000031055	ENSAMXT00000042258	protein_coding	2/4	.	110	97	33	T/X	Aca/ca	-1	ENSAMXP00000041932	0	0	0	0	0	0	0	0	0	0	0	0	0	0	0	0	0	0	0	0	0	0	0	0	0	0	0	0	0	0	0	0
333	NC_035921.1	40350219	C	A	.	ENSAMXG00000038512	ENSAMXT00000036812	protein_coding	2/2	.	1190	246	82	Y/*	taC/taA	1	ENSAMXP00000048608	0	1	0	0	0	0	0	0	0	1	0	0	0	0	0	0	0	0	0	0	0	0	0	0	0	0	0	0	0	0	0	0
334	NC_035921.1	40350223	G	T	.	ENSAMXG00000038512	ENSAMXT00000036812	protein_coding	2/2	.	1194	250	84	G/*	Gga/Tga	1	ENSAMXP00000048608	0	1	0	0	0	0	0	0	0	1	0	0	0	0	0	0	0	0	0	0	0	0	0	0	0	0	0	0	0	0	0	0
335	NC_035921.1	44980766	A	G	polh	ENSAMXG00000003778	ENSAMXT00000003864	protein_coding	1/7	.	1	1	1	M/V	Atg/Gtg	1	ENSAMXP00000003864	0	1	0	0	0	0	0	0	0	1	0	0	0	0	0	0	0	0	0	0	0	0	0	0	0	0	0	0	0	0	0	0
336	NW_019170582.1	83058	TACATGTG	T	.	ENSAMXG00000035772	ENSAMXT00000029839	protein_coding	2/2	.	984	984	328	GTC/X	ggCACATGT/gg	-1	ENSAMXP00000049966	0	0	0	0	0	0	0	0	1	0	0	0	0	0	1	0	0	0	0	0	0	0	0	0	0	0	0	0	0	0	0	0
337	NW_019170583.1	294679	A	AGGAT	.	ENSAMXG00000038168	ENSAMXT00000033450	protein_coding	1/2	.	256	256	86	L/HPX	ctg/cATCCtg	-1	ENSAMXP00000050707	0	0	0	0	0	0	0	0	0	0	0	0	0	0	0	0	0	0	0	0	0	0	0	0	0	0	0	0	0	0	0	0
338	NW_019170584.1	669246	G	GA	.	ENSAMXG00000043833	ENSAMXT00000038416	protein_coding	7/7	.	2199	1413	471	-/X	-/T	-1	ENSAMXP00000042176	0	0	0	0	0	0	0	0	0	0	0	0	0	0	0	0	0	0	0	0	0	0	0	0	0	0	0	0	0	0	0	0
339	NW_019170584.1	670299	CACGAAAG	C	.	ENSAMXG00000043833	ENSAMXT00000038416	protein_coding	5/7	.	1809	1023	341	FFR/X	ttCTTTCGT/tt	-1	ENSAMXP00000042176	0	0	0	0	0	0	0	0	0	0	0	1	0	0	0	1	0	0	0	0	0	0	0	0	0	0	0	0	0	0	0	0
340	NW_019170591.1	612034	A	AC	kif13a	ENSAMXG00000030456	ENSAMXT00000032057	protein_coding	34/34	.	4628	4628	1543	D/DX	gac/gaCc	1	ENSAMXP00000036439	0	0	0	0	0	0	0	0	0	0	0	0	0	0	0	0	0	0	0	0	0	0	0	0	0	0	0	0	0	0	0	0
341	NW_019170605.1	89814	C	T	.	ENSAMXG00000038916	ENSAMXT00000044061	protein_coding	3/6	.	2257	2257	753	R/*	Cga/Tga	1	ENSAMXP00000044003	0	0	0	0	0	0	0	0	0	0	0	0	0	0	0	0	0	0	0	0	0	0	0	0	0	0	0	0	0	0	0	0
342	NW_019170616.1	2636	GAAAA	G	.	ENSAMXG00000041960	ENSAMXT00000042004	protein_coding	2/2	.	1184	378	126	SF/X	agTTTT/ag	-1	ENSAMXP00000039046	0	1	0	1	1	0	1	0	1	1	1	0	1	1	1	1	0	1	1	1	0	0	0	0	0	0	0	0	0	0	0	0
343	NW_019170621.1	33124	TGG	T	.	ENSAMXG00000039684	ENSAMXT00000045885	protein_coding	2/3	.	522	512	171	W/X	tGG/t	1	ENSAMXP00000035652	0	1	0	1	0	1	0	0	0	0	1	0	0	1	0	1	0	1	0	1	0	0	0	0	0	0	0	0	0	0	0	0
344	NW_019170641.1	199430	T	A	.	ENSAMXG00000040675	ENSAMXT00000043860	protein_coding	1/2	.	755	755	252	L/*	tTa/tAa	1	ENSAMXP00000044673	0	0	1	0	1	0	0	1	0	0	0	0	1	0	0	0	0	1	0	0	0	0	0	0	0	0	0	0	0	0	0	0
345	NW_019170641.1	211609	TGTTA	T	.	ENSAMXG00000033098	ENSAMXT00000052722	protein_coding	3/3	.	660	660	220	LL/X	ctGTTA/ct	1	ENSAMXP00000051408	0	0	0	0	0	0	0	0	0	0	0	0	0	0	0	0	0	0	0	0	0	0	0	0	0	0	0	0	0	0	0	0
346	NW_019170641.1	233176	GAAATGGATCATTGCTTT	G	.	ENSAMXG00000040857	ENSAMXT00000054935	protein_coding	1/2	.	533	533	178	EMDHCF/X	gAAATGGATCATTGCTTT/g	1	ENSAMXP00000029189	0	0	1	0	1	0	0	1	0	0	0	0	1	0	0	0	0	1	0	0	0	0	0	0	0	0	0	0	0	0	0	0
347	NW_019170668.1	170334	GA	G	.	ENSAMXG00000043559	ENSAMXT00000053396	protein_coding	1/6	.	438	438	146	F/X	ttT/tt	-1	ENSAMXP00000041204	0	0	0	0	0	0	0	0	0	0	0	0	0	0	0	0	0	0	0	0	0	0	0	0	0	0	0	0	0	0	0	0
348	NW_019170689.1	26928	ACC	A	.	ENSAMXG00000011535	ENSAMXT00000034048	protein_coding	1/8	.	1487	1487	496	T/X	aCC/a	1	ENSAMXP00000034679	0	1	0	0	1	0	0	1	0	1	0	0	0	0	0	0	1	0	1	0	0	0	0	0	0	0	0	0	0	0	0	0
349	NW_019170706.1	5667	ATG	A	.	ENSAMXG00000033431	ENSAMXT00000056784	protein_coding	2/2	.	227	227	76	A/X	gCA/g	-1	ENSAMXP00000053466	0	0	0	0	0	0	0	0	0	0	0	0	0	0	0	0	0	1	1	0	0	0	0	0	0	0	0	0	0	0	0	0
350	NW_019170748.1	848202	CTCCTCCGCTAGAGAGGAGAACA	C	abcc8b	ENSAMXG00000000949	ENSAMXT00000056594	protein_coding	15/40	.	2074	2074	692	SSAREENI/X	TCCTCCGCTAGAGAGGAGAACAtc/tc	1	ENSAMXP00000031602	0	0	0	0	0	0	0	0	0	0	0	0	0	0	0	0	0	0	0	0	0	0	0	0	0	0	0	0	0	0	0	0
351	NW_019170763.1	14867	ACT	A	.	ENSAMXG00000041971	ENSAMXT00000054939	protein_coding	2/8	.	1066	710	237	T/X	aCT/a	1	ENSAMXP00000035889	0	0	0	0	0	0	0	0	0	0	0	0	2	0	0	0	1	1	0	0	0	0	0	0	0	0	0	0	0	0	0	0
352	NW_019170770.1	50844	G	T	.	ENSAMXG00000006936	ENSAMXT00000007123	protein_coding	1/9	.	503	124	42	G/*	Gga/Tga	1	ENSAMXP00000007123	0	0	1	0	0	0	0	0	0	0	0	0	0	0	0	0	0	0	0	0	0	0	0	0	0	0	0	0	0	0	0	0
353	NW_019170770.1	135604	G	A	.	ENSAMXG00000030628	ENSAMXT00000038216	protein_coding	4/9	.	882	645	215	W/*	tgG/tgA	1	ENSAMXP00000050746	0	0	0	0	0	0	0	0	0	0	0	0	0	0	0	0	0	0	0	0	0	0	0	0	0	0	0	0	0	0	1	0
354	NW_019170776.1	120220	A	AG	.	ENSAMXG00000031921	ENSAMXT00000042783	protein_coding	3/6	.	377	377	126	E/EX	gag/gaGg	1	ENSAMXP00000041681	0	0	0	0	0	0	0	0	0	0	0	0	0	0	0	0	0	0	0	0	0	0	0	0	0	0	0	0	0	0	0	0
355	NW_019170787.1	229366	GCAAAAAAACACAT	G	.	ENSAMXG00000043709	ENSAMXT00000036990	protein_coding	1/3	.	1	1	1	MCFFA/X	ATGTGTTTTTTTGcc/cc	-1	ENSAMXP00000050846	0	0	0	0	0	0	0	0	0	0	0	0	0	0	0	0	0	0	0	0	0	0	0	0	0	0	0	0	0	0	1	1
356	NW_019170812.1	248752	C	T	.	ENSAMXG00000031059	ENSAMXT00000040076	protein_coding	1/3	.	523	523	175	R/*	Cga/Tga	1	ENSAMXP00000045886	0	0	0	0	0	0	0	0	0	0	0	0	0	0	0	0	0	0	0	0	0	0	0	0	0	0	0	0	0	0	0	1
357	NW_019170883.1	117775	T	TGG	rnasel3	ENSAMXG00000043058	ENSAMXT00000035162	protein_coding	2/2	.	401	401	134	R/RX	cga/cgCCa	-1	ENSAMXP00000051813	0	0	1	1	0	0	1	1	0	0	1	1	1	1	1	1	1	1	1	0	0	0	0	0	0	0	0	0	0	0	0	0
358	NW_019170884.1	163156	G	A	.	ENSAMXG00000014018	ENSAMXT00000014423	protein_coding	1/5	.	123	4	2	Q/*	Caa/Taa	-1	ENSAMXP00000014423	0	0	0	0	0	0	0	0	0	0	0	0	0	0	0	0	0	0	0	0	0	0	0	0	0	0	0	0	0	0	0	0
359	NW_019170901.1	69953	T	TCGTG	.	ENSAMXG00000009375	ENSAMXT00000009638	protein_coding	3/6	.	592	592	198	D/ARX	gat/gCACGat	-1	ENSAMXP00000009638	0	0	0	0	0	0	1	0	1	1	0	0	0	0	0	1	0	0	1	0	0	0	0	0	0	0	0	0	0	0	0	0
360	NW_019170901.1	212218	G	T	.	ENSAMXG00000029252	ENSAMXT00000035521	protein_coding	2/3	.	103	103	35	E/*	Gaa/Taa	1	ENSAMXP00000053935	0	0	1	0	0	0	1	0	0	0	0	0	0	0	0	0	0	0	0	0	0	0	0	0	0	0	0	0	0	0	0	0
361	NW_019170901.1	212219	A	AG	.	ENSAMXG00000029252	ENSAMXT00000035521	protein_coding	2/3	.	104	104	35	E/EX	gaa/gaGa	1	ENSAMXP00000053935	0	0	1	0	0	0	1	0	0	0	0	0	0	0	0	0	0	0	0	0	0	0	0	0	0	0	0	0	0	0	0	0
362	NW_019170943.1	17818	AT	A	.	ENSAMXG00000039674	ENSAMXT00000051064	protein_coding	2/4	.	2586	1697	566	N/X	aAt/at	-1	ENSAMXP00000053662	0	0	0	0	0	0	0	0	0	0	0	0	0	0	0	0	0	0	0	0	0	0	0	0	0	0	0	0	0	0	0	1
363	NW_019170959.1	46333	AAC	A	.	ENSAMXG00000009330	ENSAMXT00000009597	protein_coding	2/19	.	58	58	20	V/X	GTt/t	-1	ENSAMXP00000009597	0	0	0	0	0	0	0	0	0	0	0	0	0	0	0	0	0	0	0	0	0	0	0	0	0	0	0	0	0	0	0	0
364	NW_019170998.1	95375	GTTTC	G	.	ENSAMXG00000001500	ENSAMXT00000044495	protein_coding	3/4	.	599	599	200	VS/X	gTTTCt/gt	1	ENSAMXP00000038040	0	0	0	0	0	0	0	0	0	0	0	0	0	0	0	0	0	0	0	0	0	0	0	0	0	0	0	0	0	0	0	0
365	NW_019171032.1	44592	T	TCATG	zgc:158619	ENSAMXG00000035340	ENSAMXT00000038164	protein_coding	8/12	.	1127	1127	376	I/IMX	atc/atCATGc	1	ENSAMXP00000034564	0	0	0	0	0	0	0	0	0	0	0	0	0	0	0	0	0	0	0	0	0	0	0	0	0	0	0	0	0	0	0	0
366	NW_019171036.1	41201	T	TCA	.	ENSAMXG00000037038	ENSAMXT00000051751	protein_coding	2/4	.	394	211	71	L/SX	tta/tCAta	1	ENSAMXP00000039443	0	1	0	0	0	1	0	1	1	1	1	1	0	0	0	0	0	1	0	0	0	0	0	0	0	0	0	0	0	0	0	0
367	NW_019171036.1	41202	T	A	.	ENSAMXG00000037038	ENSAMXT00000051751	protein_coding	2/4	.	395	212	71	L/*	tTa/tAa	1	ENSAMXP00000039443	0	1	0	0	0	0	0	0	1	0	1	1	0	0	0	0	0	0	0	0	0	0	0	0	0	0	0	0	0	0	0	0
368	NW_019171036.1	92720	G	T	.	ENSAMXG00000033192	ENSAMXT00000041468	protein_coding	2/3	.	374	274	92	G/*	Gga/Tga	1	ENSAMXP00000040507	0	0	0	0	0	0	0	0	0	0	0	0	0	0	0	0	0	0	0	0	0	0	0	0	0	0	0	0	0	0	1	0
369	NW_019171036.1	92772	GAT	G	.	ENSAMXG00000033192	ENSAMXT00000041468	protein_coding	2/3	.	427	327	109	RY/RX	agATac/agac	1	ENSAMXP00000040507	0	0	0	0	0	0	0	0	0	0	0	0	0	0	0	0	0	0	0	0	0	0	0	0	0	0	0	0	0	0	0	0
370	NW_019171064.1	148886	AC	A	.	ENSAMXG00000038192	ENSAMXT00000045757	protein_coding	3/5	.	660	471	157	D/X	gaC/ga	1	ENSAMXP00000033322	0	0	0	0	0	0	0	0	0	0	0	0	0	0	0	0	0	0	0	0	0	0	0	0	0	0	0	0	0	0	0	0
371	NW_019171084.1	150688	AG	A	nbr1b	ENSAMXG00000001259	ENSAMXT00000001287	protein_coding	5/22	.	596	370	124	A/X	Gct/ct	1	ENSAMXP00000001287	0	0	0	0	0	0	0	0	0	0	0	0	0	0	0	0	0	0	0	0	0	0	0	0	0	0	0	0	0	0	2	2
372	NW_019171116.1	66887	C	CA	.	ENSAMXG00000041000	ENSAMXT00000047968	protein_coding	2	.	173	173	58	A/AX	gca/gcAa	1	ENSAMXP00000043701	0	1	1	1	0	1	1	1	1	1	1	1	1	1	1	0	1	1	1	1	0	0	0	0	0	0	0	0	0	0	0	0
373	NW_019171116.1	146486	A	ATTGAAAAAAACTG	.	ENSAMXG00000033279	ENSAMXT00000052399	protein_coding	2/3	.	212	212	71	I/ISFFQX	att/atCAGTTTTTTTCAAt	-1	ENSAMXP00000049185	0	0	0	0	0	0	0	0	0	0	0	0	0	0	0	0	0	0	0	0	0	0	0	0	0	0	0	0	0	0	0	0
374	NW_019171145.1	135112	TG	T	dpysl3	ENSAMXG00000043626	ENSAMXT00000037638	protein_coding	8/12	.	650	650	217	W/X	tGg/tg	1	ENSAMXP00000038707	0	0	0	0	0	0	0	0	0	0	0	0	0	0	0	0	0	0	0	0	0	0	0	0	0	0	0	0	0	0	0	0
375	NW_019171182.1	148150	C	CGA	.	ENSAMXG00000032651	ENSAMXT00000048611	protein_coding	1/4	.	417	53	18	T/TX	acg/acGAg	1	ENSAMXP00000046058	0	0	1	2	1	1	2	1	2	1	0	2	1	2	1	1	1	1	0	1	0	0	0	0	0	0	0	0	0	0	0	0
376	NW_019171205.1	9492	GTGCCGTGGTCTACC	G	.	ENSAMXG00000030509	ENSAMXT00000054199	protein_coding	1/3	.	749	339	113	SAVVYL/SX	agTGCCGTGGTCTACCtg/agtg	1	ENSAMXP00000053655	0	1	1	1	1	0	0	0	0	0	0	0	1	0	1	0	1	1	1	1	0	0	0	0	0	0	0	0	0	0	0	0
377	NW_019171228.1	879282	A	ATACTG	.	ENSAMXG00000017825	ENSAMXT00000018359	protein_coding	4/6	.	1031	663	221	-/QX	-/CAGTA	-1	ENSAMXP00000018359	0	0	0	0	0	0	0	0	0	0	0	0	0	0	0	0	0	0	0	0	0	0	0	0	0	0	0	0	0	0	1	2
378	NW_019171292.1	201356	AGAGCATCGGGGGTTTTG	A	.	ENSAMXG00000039653	ENSAMXT00000042647	protein_coding	2/2	.	105	105	35	QSIGGFG/QX	caGAGCATCGGGGGTTTTGga/caga	1	ENSAMXP00000031442	0	1	1	1	0	0	0	0	0	0	0	0	0	0	0	0	0	0	0	0	0	0	0	0	0	0	0	0	0	0	0	0
379	NW_019171326.1	44205	T	TAC	.	ENSAMXG00000014216	ENSAMXT00000014623	protein_coding	7/8	.	1219	1219	407	Y/CX	tac/tGTac	-1	ENSAMXP00000014623	0	0	0	0	0	0	0	0	0	0	0	0	0	0	0	0	0	0	0	0	0	0	0	0	0	0	0	0	0	0	0	0
380	NW_019171326.1	55150	AGATTTCCTCACTCCATCAAATGAGAGAT	A	.	ENSAMXG00000029391	ENSAMXT00000043870	protein_coding	5/6	.	965	965	322	HLSFDGVRKS/X	cATCTCTCATTTGATGGAGTGAGGAAATCt/ct	-1	ENSAMXP00000030951	0	0	1	1	0	0	0	0	0	0	0	0	1	0	0	0	0	0	0	0	0	0	0	0	0	0	0	0	0	0	0	0
381	NW_019171344.1	21321	C	CAT	.	ENSAMXG00000037915	ENSAMXT00000033174	protein_coding	2/2	.	1262	1262	421	A/AX	gca/gcATa	1	ENSAMXP00000050429	0	1	1	0	1	0	1	0	0	0	0	0	0	0	1	0	0	0	0	0	0	0	0	0	0	0	0	0	0	0	0	0
382	NW_019171378.1	292068	C	T	nxnl1	ENSAMXG00000040522	ENSAMXT00000048448	protein_coding	1/2	.	99	91	31	Q/*	Cag/Tag	1	ENSAMXP00000045636	0	0	0	0	0	0	0	0	0	0	0	0	0	0	0	0	0	0	0	0	0	0	0	0	0	0	0	0	0	0	2	2
383	NW_019171411.1	45003	TA	T	.	ENSAMXG00000038810	ENSAMXT00000032667	protein_coding	2/4	.	444	444	148	V/X	gtA/gt	1	ENSAMXP00000052116	0	0	0	0	0	0	0	0	0	0	0	0	1	0	0	0	0	0	1	0	0	0	0	0	0	0	0	0	0	0	0	0
384	NW_019171430.1	14474	C	G	.	ENSAMXG00000020873	ENSAMXT00000021487	protein_coding	2/14	.	474	93	31	Y/*	taC/taG	1	ENSAMXP00000021487	0	0	0	0	0	0	0	0	0	0	0	0	0	0	0	0	0	0	0	0	0	0	0	0	0	0	0	0	0	0	0	0
385	NW_019171435.1	114730	C	T	.	ENSAMXG00000030261	ENSAMXT00000037187	protein_coding	4/8	.	643	643	215	Q/*	Cag/Tag	1	ENSAMXP00000032324	0	0	0	0	0	0	0	0	0	0	0	0	0	0	0	0	0	0	0	0	0	0	0	0	0	0	0	0	0	0	1	1
386	NW_019171452.1	134729	GGT	G	.	ENSAMXG00000037512	ENSAMXT00000037033	protein_coding	2/4	.	355	355	119	V/X	GTg/g	1	ENSAMXP00000034797	0	0	0	0	0	0	0	0	0	0	0	0	0	0	0	0	0	0	0	0	0	0	0	0	0	0	0	0	0	0	2	2
387	NW_019171452.1	149690	G	A	.	ENSAMXG00000032124	ENSAMXT00000053906	protein_coding	6/6	.	1292	1292	431	W/*	tGg/tAg	1	ENSAMXP00000039914	0	0	0	0	1	0	0	0	0	0	0	0	0	0	0	0	0	0	0	0	0	0	0	0	0	0	0	0	0	0	0	0
388	NW_019171454.1	54843	C	CA	.	ENSAMXG00000040170	ENSAMXT00000053244	protein_coding	2/2	.	251	201	67	-/X	-/T	-1	ENSAMXP00000040021	0	0	0	0	0	0	0	0	0	0	0	0	0	0	0	0	0	0	0	0	0	0	0	0	0	0	0	0	0	0	0	0
389	NW_019171454.1	58546	AGACT	A	.	ENSAMXG00000043604	ENSAMXT00000030135	protein_coding	1/2	.	969	969	323	ET/X	gaGACT/ga	1	ENSAMXP00000045383	0	0	0	0	0	1	0	0	0	0	0	0	0	0	0	0	1	0	0	0	0	0	0	0	0	0	0	0	0	0	0	0
390	NW_019171512.1	28440	G	T	.	ENSAMXG00000040466	ENSAMXT00000047285	protein_coding	8/8	.	1075	1075	359	G/*	Gga/Tga	1	ENSAMXP00000027891	0	0	0	0	0	0	0	0	0	0	0	0	0	0	0	0	0	0	0	0	0	0	0	0	0	0	0	0	0	0	1	0
391	NW_019171514.1	164757	C	CA	.	ENSAMXG00000016063	ENSAMXT00000016632	protein_coding	4/8	.	727	727	243	P/HX	cca/cAca	1	ENSAMXP00000016632	0	0	0	0	0	0	0	0	0	0	0	0	0	0	0	0	0	0	0	0	0	0	0	0	0	0	0	0	0	0	0	0
392	NW_019171514.1	438168	A	AAG	.	ENSAMXG00000029624	ENSAMXT00000046069	protein_coding	1/3	.	312	312	104	-/X	-/AG	1	ENSAMXP00000036665	0	0	0	0	0	0	0	0	0	0	0	0	0	0	0	0	0	0	0	0	0	0	0	0	0	0	0	0	0	0	1	0
393	NW_019171526.1	31495	TCTGC	T	.	ENSAMXG00000000973	ENSAMXT00000046698	protein_coding	2/8	.	407	382	128	AE/X	GCAGaa/aa	-1	ENSAMXP00000036042	0	0	0	0	0	0	0	0	0	0	0	0	0	0	0	0	0	0	0	0	0	0	0	0	0	0	0	0	0	0	0	0
394	NW_019171564.1	8332	A	AACAG	.	ENSAMXG00000032112	ENSAMXT00000042520	protein_coding	4/11	.	1759	1636	546	T/NSX	aca/aACAGca	1	ENSAMXP00000044348	0	0	0	0	0	0	0	0	0	0	0	0	0	1	0	0	0	0	1	0	0	0	0	0	0	0	0	0	0	0	0	0
395	NW_019171569.1	33671	C	A	.	ENSAMXG00000029046	ENSAMXT00000037420	protein_coding	5/10	.	867	592	198	E/*	Gag/Tag	-1	ENSAMXP00000050294	0	0	0	0	0	0	0	0	0	0	0	1	0	0	0	1	0	0	0	0	0	0	0	0	0	0	0	0	0	0	0	0
396	NW_019171573.1	16189	C	CA	.	ENSAMXG00000031684	ENSAMXT00000043024	protein_coding	1/5	.	347	347	116	S/SX	tca/tcAa	1	ENSAMXP00000032644	0	0	0	0	0	0	0	0	0	0	0	0	0	0	0	0	0	1	0	0	0	0	0	0	0	0	0	0	0	0	0	0
397	NW_019171672.1	231779	AT	A	.	ENSAMXG00000043423	ENSAMXT00000026722	protein_coding	2	.	14	14	5	I/X	aTt/at	1	ENSAMXP00000026701	0	0	2	0	0	1	0	1	1	0	0	1	1	1	0	2	0	2	0	0	0	0	0	0	0	0	0	0	0	0	0	0
398	NW_019171676.1	21730	G	GGA	mcf2la	ENSAMXG00000012198	ENSAMXT00000047790	protein_coding	11/23	.	1242	1242	414	-/X	-/TC	-1	ENSAMXP00000046348	0	0	2	1	1	2	2	2	1	2	2	1	2	1	0	0	2	2	1	2	0	0	0	0	0	0	0	0	0	0	0	0
399	NW_019171686.1	83360	CCTTTGTTCTTAACA	C	si:dkey-103e21.5	ENSAMXG00000014588	ENSAMXT00000015012	protein_coding	3/6	.	150	150	50	SVKNKG/RX	agTGTTAAGAACAAAGgg/aggg	-1	ENSAMXP00000015012	0	2	2	1	2	1	2	2	2	2	2	1	2	2	2	2	2	2	1	1	0	0	0	0	0	0	0	0	0	0	0	0
400	NW_019171705.1	18840	TATGGTACTCGCTA	T	.	ENSAMXG00000035708	ENSAMXT00000042158	protein_coding	5/5	.	1159	1159	387	MVLAN/X	ATGGTACTCGCTAat/at	1	ENSAMXP00000052994	0	0	1	0	0	1	1	0	0	0	0	0	0	0	1	0	0	0	0	0	0	0	0	0	0	0	0	0	0	0	0	0
401	NW_019171715.1	55335	GGGCGT	G	.	ENSAMXG00000033819	ENSAMXT00000049120	protein_coding	3/3	.	781	611	204	HA/X	cACGCC/c	-1	ENSAMXP00000052808	0	1	1	0	1	1	1	1	1	1	1	1	0	1	1	1	1	1	1	1	0	0	0	0	0	0	0	0	0	0	0	0
402	NW_019171778.1	15850	C	T	.	ENSAMXG00000036272	ENSAMXT00000047519	protein_coding	2/4	.	232	232	78	Q/*	Cag/Tag	1	ENSAMXP00000044264	0	0	0	0	0	0	0	0	0	0	0	0	0	0	0	0	0	0	0	0	0	0	0	0	0	0	0	0	0	0	0	0
403	NW_019171778.1	16028	G	T	.	ENSAMXG00000036272	ENSAMXT00000047519	protein_coding	3/4	.	370	370	124	E/*	Gag/Tag	1	ENSAMXP00000044264	0	0	0	0	0	0	0	0	0	0	0	0	0	0	0	0	0	0	0	0	0	0	0	0	0	0	0	0	0	0	0	0
404	NW_019171803.1	35955	G	GT	.	ENSAMXG00000033711	ENSAMXT00000029971	protein_coding	2	.	85	85	29	V/VX	gtt/gTtt	1	ENSAMXP00000027648	0	0	0	0	0	0	0	0	0	0	0	0	0	0	0	0	0	0	0	0	0	0	0	0	0	0	0	0	0	0	0	0
405	NW_019171803.1	70168	T	TC	.	ENSAMXG00000020782	ENSAMXT00000021401	protein_coding	2/2	.	89	89	30	V/VX	gtg/gtCg	1	ENSAMXP00000021401	0	1	0	0	0	1	0	0	0	0	0	1	0	0	0	0	0	0	0	0	0	0	0	0	0	0	0	0	0	0	0	0
406	NW_019171822.1	83003	GT	G	.	ENSAMXG00000037182	ENSAMXT00000041905	protein_coding	2	.	537	537	179	C/X	tgT/tg	1	ENSAMXP00000039068	0	0	0	0	0	0	0	0	0	0	0	0	0	0	0	0	0	0	0	0	0	0	0	0	0	0	0	0	0	0	0	0
407	NW_019171838.1	47843	A	AG	.	ENSAMXG00000001871	ENSAMXT00000001904	protein_coding	7/8	.	2626	1696	566	M/TX	atg/aCtg	-1	ENSAMXP00000001904	0	0	0	0	0	0	0	0	0	0	0	0	0	0	0	0	0	0	0	0	0	0	0	0	0	0	0	0	0	0	1	1
408	NW_019171868.1	8844	C	A	.	ENSAMXG00000014244	ENSAMXT00000014654	protein_coding	1/6	.	102	102	34	Y/*	taC/taA	1	ENSAMXP00000014654	0	1	1	0	1	0	1	0	1	0	1	0	1	0	1	1	1	0	0	1	0	0	0	0	0	0	0	0	0	0	0	0
409	NW_019171990.1	210196	A	ACTGT	.	ENSAMXG00000037849	ENSAMXT00000052320	protein_coding	1/2	.	3550	2600	867	P/PQX	cct/ccACAGt	-1	ENSAMXP00000050181	0	0	0	0	0	0	0	0	0	0	0	0	0	0	0	0	0	0	0	0	0	0	0	0	0	0	0	0	0	0	0	0
410	NW_019171990.1	217377	C	A	.	ENSAMXG00000034940	ENSAMXT00000034615	protein_coding	1/2	.	130	130	44	G/*	Gga/Tga	-1	ENSAMXP00000042385	0	0	0	0	0	0	0	0	0	0	0	0	0	0	0	0	0	0	0	0	0	0	0	0	0	0	0	0	0	0	0	0
411	NW_019172008.1	29389	ATCACCAC	A	mgmt	ENSAMXG00000020308	ENSAMXT00000037537	protein_coding	1/4	.	209	209	70	ITT/X	aTCACCACt/at	1	ENSAMXP00000028221	0	1	1	1	0	0	0	0	0	1	0	2	1	1	0	1	0	0	0	1	0	0	0	0	0	0	0	0	0	0	0	0
412	NW_019172064.1	61834	G	T	.	ENSAMXG00000019934	ENSAMXT00000020521	protein_coding	4/5	.	1282	1282	428	E/*	Gaa/Taa	1	ENSAMXP00000020521	0	1	1	0	1	0	0	1	2	0	0	2	0	1	1	1	0	1	1	0	0	0	0	0	0	0	0	0	0	0	0	0
413	NW_019172079.1	345968	T	TG	c3a.1	ENSAMXG00000019600	ENSAMXT00000020227	protein_coding	14/41	.	1951	1951	651	E/AX	gag/gCag	-1	ENSAMXP00000020227	0	0	0	0	0	0	0	0	0	0	0	0	0	0	0	0	0	0	0	0	0	0	0	0	0	0	0	0	0	0	1	1
414	NW_019172091.1	223671	AT	A	jpt1a	ENSAMXG00000041305	ENSAMXT00000053168	protein_coding	1/5	.	1	1	1	M/X	Atg/tg	-1	ENSAMXP00000044982	0	0	0	0	0	0	0	0	0	0	0	0	0	0	0	0	0	0	0	0	0	0	0	0	0	0	0	0	0	0	2	2
415	NW_019172111.1	24943	G	GAA	.	ENSAMXG00000040549	ENSAMXT00000036912	protein_coding	6/6	.	1360	1360	454	E/EX	gaa/gAAaa	1	ENSAMXP00000043907	0	0	0	0	0	0	0	0	0	0	0	1	1	0	0	0	0	0	0	0	0	0	0	0	0	0	0	0	0	0	0	0
416	NW_019172121.1	146046	C	CT	qrfpr4	ENSAMXG00000009277	ENSAMXT00000041145	protein_coding	5/5	.	1313	875	292	T/TX	act/acTt	1	ENSAMXP00000029437	0	0	0	0	0	1	0	0	0	1	1	0	0	0	0	0	0	0	0	0	0	0	0	0	0	0	0	0	0	0	0	0
417	NW_019172134.1	168530	GAA	G	arhgap18	ENSAMXG00000010157	ENSAMXT00000010436	protein_coding	13/16	.	1553	1553	518	E/X	gAA/g	1	ENSAMXP00000010436	0	0	0	0	0	0	0	0	1	1	2	1	1	0	0	1	1	0	0	0	0	0	0	0	0	0	0	0	0	0	0	0
418	NW_019172193.1	35509	C	A	.	ENSAMXG00000033494	ENSAMXT00000033466	protein_coding	4/6	.	1039	1039	347	E/*	Gaa/Taa	-1	ENSAMXP00000044140	0	0	0	0	0	0	0	0	0	0	0	0	0	0	0	0	0	0	0	0	0	0	0	0	0	0	0	0	0	0	2	2
419	NW_019172234.1	29248	C	T	.	ENSAMXG00000006064	ENSAMXT00000038225	protein_coding	3/4	.	1507	1339	447	R/*	Cga/Tga	1	ENSAMXP00000030288	0	0	1	0	0	0	0	0	0	1	0	0	0	0	0	0	0	0	0	0	0	0	0	0	0	0	0	0	0	0	0	0
420	NW_019172238.1	502814	G	GTATA	.	ENSAMXG00000030287	ENSAMXT00000039887	protein_coding	1/4	.	687	687	229	-/YX	-/TATA	1	ENSAMXP00000036810	0	1	0	0	0	0	1	1	0	0	0	0	0	0	0	0	0	0	0	0	0	0	0	0	0	0	0	0	0	0	0	0
421	NW_019172305.1	16791	G	T	.	ENSAMXG00000040706	ENSAMXT00000035131	protein_coding	3/4	.	1241	1241	414	S/*	tCa/tAa	-1	ENSAMXP00000054495	0	0	0	0	0	0	0	0	0	0	0	0	0	0	0	0	0	0	0	0	0	0	0	0	0	0	0	0	0	0	1	1
422	NW_019172325.1	26026	CCGTAT	C	.	ENSAMXG00000038156	ENSAMXT00000032516	protein_coding	2	.	104	104	35	PY/X	cCGTAT/c	1	ENSAMXP00000051882	0	1	0	0	1	1	1	0	1	1	1	2	1	0	2	1	2	2	1	1	0	0	0	0	0	0	0	0	0	0	0	0
423	NW_019172339.1	721541	G	GA	.	ENSAMXG00000034706	ENSAMXT00000042402	protein_coding	2/3	.	125	125	42	F/FX	ttc/ttTc	-1	ENSAMXP00000033960	0	1	1	0	1	1	1	0	1	2	1	1	0	0	1	1	0	0	1	1	0	0	0	0	0	0	0	0	0	0	0	0
424	NW_019172343.1	208693	ACCAGTTACAC	A	.	ENSAMXG00000032170	ENSAMXT00000043422	protein_coding	1/4	.	108	108	36	DQLH/X	gaCCAGTTACAC/ga	1	ENSAMXP00000038304	0	0	1	1	1	0	1	1	1	0	0	1	0	1	0	0	0	1	1	0	0	0	0	0	0	0	0	0	0	0	0	0
425	NW_019172391.1	3191	G	GA	.	ENSAMXG00000035241	ENSAMXT00000032180	protein_coding	2/2	.	434	263	88	G/GX	gga/ggAa	1	ENSAMXP00000042811	0	0	0	0	0	0	0	0	0	0	0	0	0	0	0	0	0	0	0	0	0	0	0	0	0	0	0	0	0	0	0	0
426	NW_019172408.1	175478	A	ATTACTGC	.	ENSAMXG00000040212	ENSAMXT00000026008	protein_coding	1/2	.	278	278	93	Y/YYCX	tat/taTTACTGCt	1	ENSAMXP00000025988	0	0	0	0	0	0	1	1	0	0	0	0	0	0	0	1	0	0	1	0	0	0	0	0	0	0	0	0	0	0	0	0
427	NW_019172408.1	398522	C	A	sc:d156%20(1%20of%20many)	ENSAMXG00000033727	ENSAMXT00000047750	protein_coding	2/9	.	92	92	31	S/*	tCg/tAg	1	ENSAMXP00000040117	0	0	0	0	0	0	0	0	0	0	0	0	0	0	0	0	0	0	0	0	0	0	0	0	0	0	0	0	0	0	0	0
428	NW_019172441.1	98044	ACT	A	.	ENSAMXG00000033672	ENSAMXT00000052307	protein_coding	3/4	.	303	303	101	DS/DX	gaCTca/gaca	1	ENSAMXP00000051034	0	0	0	0	0	1	0	0	0	0	0	0	0	0	1	0	0	0	1	0	0	0	0	0	0	0	0	0	0	0	0	0
429	NW_019172441.1	106573	TGAGTG	T	.	ENSAMXG00000038499	ENSAMXT00000031199	protein_coding	2/2	.	138	138	46	LSD/LX	ctGAGTGat/ctat	1	ENSAMXP00000046690	0	0	0	0	0	0	0	0	0	0	0	0	0	0	0	0	0	0	0	0	0	0	0	0	0	0	0	0	0	0	1	0
430	NW_019172441.1	267928	G	GCA	.	ENSAMXG00000030318	ENSAMXT00000040370	protein_coding	2/4	.	161	161	54	G/GX	ggg/ggCAg	1	ENSAMXP00000041807	0	0	1	0	0	0	0	0	0	0	0	0	0	0	0	0	0	0	0	0	0	0	0	0	0	0	0	0	0	0	0	0
431	NW_019172452.1	15146	CTGATGT	C	.	ENSAMXG00000040023	ENSAMXT00000047316	protein_coding	2	.	600	368	123	YIR/*	tACATCAga/tga	-1	ENSAMXP00000031859	0	0	0	0	0	0	0	0	0	0	0	0	0	0	0	0	0	0	0	0	0	0	0	0	0	0	0	0	0	0	0	0
432	NW_019172472.1	57497	TC	T	.	ENSAMXG00000037491	ENSAMXT00000055262	protein_coding	1/5	.	47	47	16	S/X	tCt/tt	1	ENSAMXP00000050664	0	0	0	0	0	0	0	0	0	1	0	0	0	0	1	0	0	0	1	2	0	0	0	0	0	0	0	0	0	0	0	0
433	NW_019172491.1	152944	T	TA	.	ENSAMXG00000037599	ENSAMXT00000037907	protein_coding	3/3	.	1985	1985	662	I/IX	ata/atTa	-1	ENSAMXP00000038243	0	1	0	0	0	0	1	0	0	0	0	1	0	0	1	0	0	0	0	0	0	0	0	0	0	0	0	0	0	0	0	0
434	NW_019172491.1	444237	ATGT	A	.	ENSAMXG00000005064	ENSAMXT00000005192	protein_coding	1/2	.	2	2	1	ML/M	aTGTtg/atg	1	ENSAMXP00000005192	0	2	1	2	2	1	1	0	2	2	2	2	2	2	2	2	1	2	2	2	0	0	0	0	0	0	0	0	0	0	0	0
435	NW_019172520.1	6697	T	A	.	ENSAMXG00000038167	ENSAMXT00000038110	protein_coding	2/4	.	539	307	103	R/*	Aga/Tga	-1	ENSAMXP00000053262	0	0	0	0	0	0	0	0	1	0	0	1	0	0	0	0	0	0	1	0	0	0	0	0	0	0	0	0	0	0	0	0
436	NW_019172563.1	114228	G	T	banp	ENSAMXG00000017170	ENSAMXT00000035387	protein_coding	21	.	9	3	1	M/I	atG/atT	1	ENSAMXP00000045047	0	0	0	0	0	0	0	0	0	0	0	0	0	0	0	0	0	0	0	0	0	0	0	0	0	0	0	0	0	0	2	2
437	NW_019172572.1	60624	CTTTA	C	.	ENSAMXG00000036202	ENSAMXT00000030912	protein_coding	2/3	.	291	291	97	NK/X	aaTAAA/aa	-1	ENSAMXP00000054525	0	1	1	1	1	0	1	0	1	1	1	0	0	0	0	1	1	1	1	1	0	0	0	0	0	0	0	0	0	0	0	0
438	NW_019172575.1	5350	AG	A	.	ENSAMXG00000042355	ENSAMXT00000055127	protein_coding	6/6	.	1572	1317	439	D/X	gaC/ga	-1	ENSAMXP00000035743	0	0	0	0	0	0	0	0	0	0	0	0	0	0	0	0	0	0	0	0	0	0	0	0	0	0	0	0	0	0	1	1
439	NW_019172605.1	164230	A	T	.	ENSAMXG00000014758	ENSAMXT00000015199	protein_coding	24	.	2	2	1	M/K	aTg/aAg	-1	ENSAMXP00000015199	0	0	1	1	1	1	0	0	0	1	1	1	1	0	0	1	0	0	1	1	0	0	0	0	0	0	0	0	0	0	0	0
440	NW_019172608.1	116649	GAGCGTTCCGCGAGCTTCCGTAC	G	mlphb	ENSAMXG00000030111	ENSAMXT00000041674	protein_coding	9/15	.	995	906	302	GAFRELPY/X	ggAGCGTTCCGCGAGCTTCCGTAC/gg	1	ENSAMXP00000037975	0	0	0	0	0	0	0	0	0	0	0	0	0	0	0	0	0	0	0	0	0	0	0	0	0	0	0	0	0	0	2	2
441	NW_019172611.1	394985	ACT	A	.	ENSAMXG00000006960	ENSAMXT00000007174	protein_coding	9/9	.	1334	1334	445	T/X	aCT/a	1	ENSAMXP00000007174	0	0	0	0	0	0	0	0	0	0	0	0	0	0	0	0	0	0	0	0	0	0	0	0	0	0	0	0	0	0	0	0
442	NW_019172611.1	401958	TGCTCCATC	T	.	ENSAMXG00000006945	ENSAMXT00000007132	protein_coding	4/9	.	1212	563	188	CSI/X	tGCTCCATC/t	1	ENSAMXP00000007132	0	0	0	0	0	0	0	0	0	0	0	0	0	0	0	0	0	0	0	0	0	0	0	0	0	0	0	0	0	0	0	0
443	NW_019172672.1	55741	GC	G	.	ENSAMXG00000030060	ENSAMXT00000055889	protein_coding	2/9	.	1194	254	85	A/X	gCt/gt	1	ENSAMXP00000041361	0	2	2	2	1	2	2	2	1	1	2	1	2	1	2	1	2	2	1	1	0	0	0	0	0	0	0	0	0	0	0	0
444	NW_019172673.1	91993	ACT	A	.	ENSAMXG00000042167	ENSAMXT00000010992	protein_coding	2/2	.	166	166	56	S/X	AGt/t	-1	ENSAMXP00000010992	0	0	0	0	0	0	0	0	0	0	0	0	0	0	0	0	0	0	0	0	0	0	0	0	0	0	0	0	0	0	0	0
445	NW_019172700.1	15415	A	AT	.	ENSAMXG00000029599	ENSAMXT00000033488	protein_coding	2/2	.	255	255	85	-/X	-/A	-1	ENSAMXP00000047557	0	0	0	0	0	0	0	0	0	0	0	0	0	0	0	0	0	0	0	0	0	0	0	0	0	0	0	0	0	0	0	0
446	NW_019172702.1	271094	G	GTGTGTGTGTGT	.	ENSAMXG00000038904	ENSAMXT00000054221	protein_coding	1/5	.	3	3	1	-/CVCX	-/TGTGTGTGTGT	1	ENSAMXP00000052246	0	0	0	0	0	0	0	0	0	0	0	0	0	0	0	0	0	0	1	0	0	0	0	0	0	0	0	0	0	0	0	0
447	NW_019172702.1	271098	G	T	.	ENSAMXG00000038904	ENSAMXT00000054221	protein_coding	1/5	.	7	7	3	G/*	Gga/Tga	1	ENSAMXP00000052246	0	0	0	0	0	0	0	0	0	0	0	0	0	0	0	0	0	0	1	0	0	0	0	0	0	0	0	0	0	0	0	0
448	NW_019172716.1	20637	C	CTG	armc4	ENSAMXG00000005540	ENSAMXT00000005676	protein_coding	127	.	1802	1802	601	M/IX	atg/atCAg	-1	ENSAMXP00000005676	0	0	0	0	0	0	0	0	0	0	0	0	0	0	0	0	0	0	0	0	0	0	0	0	0	0	0	0	0	0	0	0
449	NW_019172755.1	152564	T	C	.	ENSAMXG00000035981	ENSAMXT00000050143	protein_coding	2	.	1	1	1	M/V	Atg/Gtg	-1	ENSAMXP00000042317	0	0	0	0	0	0	0	0	0	0	0	0	0	0	0	0	0	0	0	0	0	0	0	0	0	0	0	0	0	0	2	1
450	NW_019172793.1	266088	TCA	T	grk3	ENSAMXG00000040548	ENSAMXT00000044609	protein_coding	4/22	.	339	339	113	IM/IX	atCAtg/attg	1	ENSAMXP00000035771	0	0	0	0	0	0	0	0	0	0	0	0	0	0	0	0	0	0	1	1	0	0	0	0	0	0	0	0	0	0	0	0
451	NW_019172794.1	356958	AAC	A	.	ENSAMXG00000040729	ENSAMXT00000034150	protein_coding	2/3	.	326	326	109	S/X	aGT/a	-1	ENSAMXP00000037567	0	0	0	0	0	0	0	0	0	0	0	0	0	0	0	0	0	0	0	0	0	0	0	0	0	0	0	0	0	0	0	0
452	NW_019172819.1	339015	C	CT	txnrd2.2	ENSAMXG00000033940	ENSAMXT00000054568	protein_coding	26	.	133	133	45	L/LX	ctg/cTtg	1	ENSAMXP00000032266	0	0	0	0	0	0	0	0	0	0	0	0	0	0	0	1	0	0	0	1	0	0	0	0	0	0	0	0	0	0	0	0
453	NW_019172819.1	2740922	A	T	.	ENSAMXG00000039230	ENSAMXT00000039448	protein_coding	1/2	.	241	241	81	K/*	Aag/Tag	1	ENSAMXP00000030618	0	0	2	0	2	1	0	0	2	2	1	2	0	0	2	1	1	0	0	0	0	0	0	0	0	0	0	0	0	0	0	0
454	NW_019172820.1	232798	T	TTGTGAA	fam177a1	ENSAMXG00000036609	ENSAMXT00000038546	protein_coding	1/5	.	342	2	1	M/IVK	atg/atTGTGAAg	1	ENSAMXP00000030475	0	0	0	0	0	0	0	0	0	0	0	0	0	0	0	0	0	0	0	0	0	0	0	0	0	0	0	0	0	0	0	0
455	NW_019172824.1	1407355	C	CTACCA	gc	ENSAMXG00000012314	ENSAMXT00000012654	protein_coding	6/12	.	1580	625	209	Q/LPX	cag/cTACCAag	1	ENSAMXP00000012654	0	0	0	0	0	0	0	0	0	0	0	0	0	0	0	0	0	0	0	0	0	0	0	0	0	0	0	0	0	0	0	0
456	NW_019172824.1	3321223	C	T	si:dkey-193c22.2	ENSAMXG00000019699	ENSAMXT00000020288	protein_coding	3/10	.	2304	2143	715	Q/*	Cag/Tag	1	ENSAMXP00000020288	0	0	0	0	0	0	0	0	0	0	0	0	0	0	0	0	0	0	0	0	0	0	0	0	0	0	0	0	0	0	0	0
457	NW_019172824.1	6518767	GAC	G	.	ENSAMXG00000036076	ENSAMXT00000041503	protein_coding	4/4	.	597	597	199	RH/RX	agACac/agac	1	ENSAMXP00000038689	0	0	0	0	0	0	0	0	0	0	0	0	0	0	0	0	0	0	0	0	0	0	0	0	0	0	0	0	0	0	0	0
458	NW_019172824.1	6623670	C	CCACA	.	ENSAMXG00000032455	ENSAMXT00000052224	protein_coding	2	.	195	195	65	-/CX	-/TGTG	-1	ENSAMXP00000051033	0	0	0	0	0	0	0	0	0	0	0	0	0	0	0	0	0	0	0	0	0	0	0	0	0	0	0	0	0	0	0	0
459	NW_019172824.1	6676886	GGGCGGTACGGGGA	G	bmpr1ba	ENSAMXG00000029340	ENSAMXT00000053013	protein_coding	7/10	.	857	857	286	GRYGE/X	gGGCGGTACGGGGAg/gg	1	ENSAMXP00000050762	0	0	0	0	0	0	0	0	0	0	0	0	0	0	0	0	0	0	0	0	0	0	0	0	0	0	0	0	0	0	0	0
460	NW_019172825.1	966187	AGTCAG	A	.	ENSAMXG00000043678	ENSAMXT00000035663	protein_coding	8/9	.	1339	1054	352	LT/X	CTGACt/t	-1	ENSAMXP00000048659	0	0	1	1	0	0	1	0	1	0	0	0	0	0	0	1	0	0	0	1	0	0	0	0	0	0	0	0	0	0	0	0
461	NW_019172825.1	966401	TC	T	.	ENSAMXG00000043678	ENSAMXT00000035663	protein_coding	7/9	.	1229	944	315	G/X	gGa/ga	-1	ENSAMXP00000048659	0	0	0	0	0	0	1	0	0	0	0	0	1	0	0	0	0	1	0	0	0	0	0	0	0	0	0	0	0	0	0	0
462	NW_019172829.1	1549001	C	CT	.	ENSAMXG00000037925	ENSAMXT00000040549	protein_coding	2/2	.	187	187	63	R/KX	agg/aAgg	-1	ENSAMXP00000039815	0	1	0	1	1	1	0	0	0	0	0	0	1	0	1	1	1	0	1	0	0	0	0	0	0	0	0	0	0	0	0	0
463	NW_019172830.1	522094	G	A	slc1a2a	ENSAMXG00000030158	ENSAMXT00000037306	protein_coding	22	.	22	22	8	R/*	Cga/Tga	-1	ENSAMXP00000031980	0	0	1	1	0	1	1	1	0	0	0	1	1	0	0	1	2	1	0	0	0	0	0	0	0	0	0	0	0	0	0	0
464	NW_019172830.1	1512415	CCCTGAAGGCCAGCAGAGCCATCTGCCTCA	C	.	ENSAMXG00000034197	ENSAMXT00000055321	protein_coding	7/9	.	534	416	139	VRQMALLAFR/X	gTGAGGCAGATGGCTCTGCTGGCCTTCAGG/g	-1	ENSAMXP00000040457	0	0	0	0	0	0	0	0	0	0	0	0	0	0	0	0	0	0	0	0	0	0	0	0	0	0	0	0	0	0	1	1
465	NW_019172832.1	816511	ACCTTG	A	TSSK6	ENSAMXG00000025146	ENSAMXT00000025872	protein_coding	2/3	.	377	219	73	VKV/VX	gtCAAGGtg/gttg	-1	ENSAMXP00000025852	0	0	0	0	0	0	0	0	0	0	0	0	0	0	0	0	0	0	0	0	0	0	0	0	0	0	0	0	0	0	0	0
466	NW_019172833.1	3108162	C	CT	.	ENSAMXG00000034823	ENSAMXT00000052888	protein_coding	2/5	.	527	354	118	-/X	-/T	1	ENSAMXP00000031088	0	0	0	0	0	0	0	0	0	0	0	0	0	0	0	0	0	0	0	0	0	0	0	0	0	0	0	0	0	0	0	0
467	NW_019172833.1	3600555	AAC	A	aars2	ENSAMXG00000032017	ENSAMXT00000045402	protein_coding	2/22	.	459	330	110	KH/KX	aaACac/aaac	1	ENSAMXP00000049537	0	0	0	0	0	0	0	0	0	0	0	0	0	0	0	0	0	0	0	0	0	0	0	0	0	0	0	0	0	0	0	0
468	NW_019172834.1	1549704	CAG	C	si:ch1073-82l19.1	ENSAMXG00000019616	ENSAMXT00000044102	protein_coding	4/14	.	428	428	143	Q/X	cAG/c	1	ENSAMXP00000028781	0	0	0	0	0	0	0	0	0	0	0	0	0	0	0	0	0	0	0	0	0	0	0	0	0	0	0	0	0	0	0	0
469	NW_019172834.1	2114599	C	CA	.	ENSAMXG00000041566	ENSAMXT00000057446	protein_coding	5/8	.	586	570	190	-/X	-/T	-1	ENSAMXP00000027373	0	0	0	0	0	0	0	0	0	0	0	0	0	0	0	0	0	0	0	0	0	0	0	0	0	0	0	0	0	0	2	2
470	NW_019172834.1	2159108	GAT	G	.	ENSAMXG00000035986	ENSAMXT00000041273	protein_coding	2/7	.	1478	1478	493	D/X	gAT/g	1	ENSAMXP00000051304	0	0	0	0	0	0	0	0	0	0	0	0	0	0	0	0	0	0	0	0	0	0	0	0	0	0	0	0	0	0	0	0
471	NW_019172834.1	2161845	CAG	C	.	ENSAMXG00000035986	ENSAMXT00000041273	protein_coding	7/7	.	2580	2580	860	SV/SX	tcAGtt/tctt	1	ENSAMXP00000051304	0	1	1	1	1	1	0	0	0	1	1	1	0	0	1	1	1	0	1	1	0	0	0	0	0	0	0	0	0	0	0	0
472	NW_019172835.1	615573	CTTTCCCT	C	.	ENSAMXG00000039494	ENSAMXT00000034023	protein_coding	6/6	.	901	901	301	RER/X	AGGGAAAga/ga	-1	ENSAMXP00000052001	0	0	1	0	0	0	0	0	0	1	0	0	0	0	0	0	0	0	0	1	0	0	0	0	0	0	0	0	0	0	0	0
473	NW_019172837.1	453172	G	GATAAAAA	bicc2	ENSAMXG00000017167	ENSAMXT00000033370	protein_coding	4/19	.	727	429	143	-/IKX	-/ATAAAAA	1	ENSAMXP00000047410	0	1	0	1	0	1	0	0	0	0	0	0	0	0	1	1	1	0	0	0	0	0	0	0	0	0	0	0	0	0	0	0
474	NW_019172837.1	453173	G	T	bicc2	ENSAMXG00000017167	ENSAMXT00000033370	protein_coding	4/19	.	728	430	144	E/*	Gaa/Taa	1	ENSAMXP00000047410	0	1	0	1	0	1	0	0	0	0	0	0	0	0	1	1	1	0	0	0	0	0	0	0	0	0	0	0	0	0	0	0
475	NW_019172838.1	1206957	GTGTT	G	LGR6	ENSAMXG00000031251	ENSAMXT00000032151	protein_coding	116	.	938	938	313	VF/X	gTGTTt/gt	1	ENSAMXP00000036293	0	0	0	0	0	0	0	1	0	0	0	0	0	1	1	0	0	0	0	0	0	0	0	0	0	0	0	0	0	0	0	0
476	NW_019172839.1	974746	CAATCTGAA	C	tlr8a	ENSAMXG00000032611	ENSAMXT00000057078	protein_coding	2/2	.	1966	1966	656	FRL/X	TTCAGATTg/g	-1	ENSAMXP00000029779	0	0	0	1	0	0	0	1	0	1	0	0	0	0	1	0	0	0	0	1	0	0	0	0	0	0	0	0	0	0	0	0
477	NW_019172839.1	2127282	GATGTGAGAGATAGGGA	G	gja8a	ENSAMXG00000002069	ENSAMXT00000002109	protein_coding	1/2	.	209	209	70	FPISHI/X	tTCCCTATCTCTCACATc/tc	-1	ENSAMXP00000002109	0	0	0	0	0	0	0	0	0	0	0	0	0	0	0	0	0	0	0	0	0	0	0	0	0	0	0	0	0	0	0	0
478	NW_019172840.1	174039	A	ATG	ctsl.1%20(1%20of%20many)	ENSAMXG00000029871	ENSAMXT00000036468	protein_coding	4/7	.	1192	839	280	C/CX	tgt/tgCAt	-1	ENSAMXP00000051828	0	0	0	0	0	0	0	0	0	0	0	0	0	0	0	0	0	0	0	0	0	0	0	0	0	0	0	0	0	0	0	0
479	NW_019172842.1	344271	T	TG	.	ENSAMXG00000024856	ENSAMXT00000025582	protein_coding	2	.	347	347	116	L/LX	ttg/ttGg	1	ENSAMXP00000025562	0	0	2	0	0	0	1	1	0	0	0	0	2	1	1	0	0	0	0	1	0	0	0	0	0	0	0	0	0	0	0	0
480	NW_019172844.1	2895009	AGGCCGAGGTG	A	tbx16l	ENSAMXG00000033680	ENSAMXT00000030290	protein_coding	8/8	.	1040	1040	347	PPRP/X	cCACCTCGGCCt/ct	-1	ENSAMXP00000049285	0	1	2	2	1	1	2	2	2	2	2	1	1	2	2	2	2	2	2	2	0	0	0	0	0	0	0	0	0	0	0	0
481	NW_019172846.1	6226	TTCAG	T	.	ENSAMXG00000003374	ENSAMXT00000003444	protein_coding	2/2	.	461	461	154	FR/X	tTCAGg/tg	1	ENSAMXP00000003444	0	0	0	0	0	0	0	0	0	0	0	0	0	0	0	0	0	0	0	0	0	0	0	0	0	0	0	0	0	0	2	2
482	NW_019172846.1	161097	A	C	.	ENSAMXG00000003232	ENSAMXT00000003305	protein_coding	2/8	.	1071	1071	357	Y/*	taT/taG	-1	ENSAMXP00000003305	0	0	0	0	0	0	0	0	0	0	0	0	0	0	0	0	0	0	0	0	0	0	0	0	0	0	0	0	0	0	0	0
483	NW_019172848.1	1388399	CAA	C	.	ENSAMXG00000033349	ENSAMXT00000030324	protein_coding	2/2	.	340	340	114	N/X	AAc/c	1	ENSAMXP00000029014	0	0	0	0	0	0	0	0	0	0	0	0	0	0	0	0	0	0	0	0	0	0	0	0	0	0	0	0	0	0	0	0
484	NW_019172850.1	1306353	ACACACACACAC	A	FCHSD2	ENSAMXG00000013591	ENSAMXT00000014010	protein_coding	129	.	1084	1084	362	HTHT/X	CACACACACACc/c	1	ENSAMXP00000014010	0	1	0	1	1	0	0	0	0	0	0	0	0	0	1	0	0	0	0	0	0	0	0	0	0	0	0	0	0	0	0	0
485	NW_019172852.1	640934	G	T	.	ENSAMXG00000044028	ENSAMXT00000032460	protein_coding	2	.	576	576	192	Y/*	taC/taA	-1	ENSAMXP00000034667	0	0	2	2	2	1	2	0	2	2	1	2	2	2	1	2	2	2	2	2	0	0	0	0	0	0	0	0	0	0	0	0
486	NW_019172852.1	679033	G	GAA	.	ENSAMXG00000033201	ENSAMXT00000035399	protein_coding	2	.	1379	1379	460	R/RX	cga/cgAAa	1	ENSAMXP00000028509	0	0	2	2	2	1	1	0	2	2	1	1	2	1	1	2	2	2	1	2	0	0	0	0	0	0	0	0	0	0	0	0
487	NW_019172856.1	520540	GGC	G	CASKIN2	ENSAMXG00000031258	ENSAMXT00000033216	protein_coding	20/22	.	3316	2438	813	G/X	gGC/g	1	ENSAMXP00000044552	0	0	0	0	0	0	0	0	0	0	0	0	0	0	0	0	0	0	0	0	0	0	0	0	0	0	0	0	0	0	0	0
488	NW_019172860.1	1428077	G	A	tchp	ENSAMXG00000004358	ENSAMXT00000004461	protein_coding	4/9	.	502	502	168	Q/*	Cag/Tag	-1	ENSAMXP00000004461	0	0	0	0	1	0	1	0	0	0	0	0	1	0	0	0	0	0	0	1	0	0	0	0	0	0	0	0	0	0	0	0
489	NW_019172863.1	701506	TTCCTCCGCTTTCTGAGCTCC	T	.	ENSAMXG00000009490	ENSAMXT00000009754	protein_coding	5/5	.	1024	709	237	GAQKAEE/X	GGAGCTCAGAAAGCGGAGGAa/a	-1	ENSAMXP00000009754	0	0	2	0	0	0	2	0	0	0	1	0	0	2	0	0	1	2	1	2	0	0	0	0	0	0	0	0	0	0	0	0
490	NW_019172863.1	1962818	CGGAG	C	si:ch211-271b14.1	ENSAMXG00000012595	ENSAMXT00000012942	protein_coding	8/13	.	1476	1476	492	AE/X	gcGGAG/gc	1	ENSAMXP00000012942	0	2	1	1	0	0	2	0	2	1	0	1	1	2	1	2	1	1	1	1	0	0	0	0	0	0	0	0	0	0	0	0
491	NW_019172869.1	55933	C	CA	masp1	ENSAMXG00000039751	ENSAMXT00000048957	protein_coding	8/11	.	2033	1212	404	-/X	-/A	1	ENSAMXP00000054149	0	0	0	0	0	0	0	0	0	0	0	0	0	0	0	0	0	0	0	0	0	0	0	0	0	0	0	0	0	0	0	0
492	NW_019172873.1	1176550	T	TTAATGGG	.	ENSAMXG00000019190	ENSAMXT00000019772	protein_coding	9/11	.	1150	1150	384	Y/SH*X	tat/tCCCATTAat	-1	ENSAMXP00000019772	0	0	0	0	0	0	0	0	0	0	0	0	0	0	0	0	0	0	0	0	0	0	0	0	0	0	0	0	0	0	0	0
493	NW_019172875.1	309136	C	G	.	ENSAMXG00000036633	ENSAMXT00000050937	protein_coding	2/2	.	1284	1284	428	Y/*	taC/taG	1	ENSAMXP00000049248	0	0	0	0	0	0	0	0	0	0	0	0	0	0	0	0	0	0	0	0	0	0	0	0	0	0	0	0	0	0	0	1
494	NW_019172884.1	483429	GC	G	.	ENSAMXG00000036604	ENSAMXT00000035253	protein_coding	2	.	1674	1561	521	P/X	Ccc/cc	1	ENSAMXP00000044130	0	0	0	0	0	0	0	0	0	0	1	0	0	0	0	0	0	1	0	0	0	0	0	0	0	0	0	0	0	0	0	0
495	NW_019172884.1	2544567	GCC	G	htra4	ENSAMXG00000030521	ENSAMXT00000057983	protein_coding	1/9	.	1391	437	146	A/X	gCC/g	1	ENSAMXP00000039901	0	0	0	1	0	0	0	1	0	0	0	0	0	0	0	0	0	0	0	0	0	0	0	0	0	0	0	0	0	0	0	0
496	NW_019172884.1	3665158	A	T	si:ch211-191d15.2	ENSAMXG00000026138	ENSAMXT00000026864	protein_coding	2	.	687	687	229	C/*	tgT/tgA	-1	ENSAMXP00000026843	0	0	1	0	0	0	1	0	0	0	0	0	0	0	0	0	0	0	0	0	0	0	0	0	0	0	0	0	0	0	0	0
497	NW_019172885.1	754400	GTGTA	G	rec8b	ENSAMXG00000032839	ENSAMXT00000044986	protein_coding	2/12	.	111	111	37	CV/X	tgTGTA/tg	1	ENSAMXP00000033811	0	0	0	0	0	0	0	0	0	0	0	0	0	0	0	0	0	0	0	0	0	0	0	0	0	0	0	0	0	0	0	0
498	NW_019172885.1	870838	CAGCGCACGTCTGCACGAGAAGAAAG	C	riok3	ENSAMXG00000015617	ENSAMXT00000016074	protein_coding	6/13	.	622	622	208	SARLHEKKE/X	AGCGCACGTCTGCACGAGAAGAAAGag/ag	1	ENSAMXP00000016074	0	0	0	0	0	1	0	0	0	0	0	0	0	0	0	1	0	0	0	0	0	0	0	0	0	0	0	0	0	0	0	0
499	NW_019172890.1	2148571	C	T	.	ENSAMXG00000005638	ENSAMXT00000005769	protein_coding	2/3	.	393	144	48	W/*	tgG/tgA	-1	ENSAMXP00000005769	0	0	0	0	0	0	0	0	0	0	0	0	0	0	0	0	0	0	0	0	0	0	0	0	0	0	0	0	0	0	2	1
500	NW_019172890.1	4980165	A	AGT	.	ENSAMXG00000038155	ENSAMXT00000055942	protein_coding	16/18	.	2670	2057	686	K/KX	aaa/aaGTa	1	ENSAMXP00000048096	0	0	0	0	0	0	0	0	0	0	0	0	0	0	0	0	0	0	0	0	0	0	0	0	0	0	0	0	0	0	0	0
501	NW_019172892.1	283076	TACCCA	T	.	ENSAMXG00000033490	ENSAMXT00000046935	protein_coding	1/2	.	258	258	86	AGY/AX	gcTGGGTat/gcat	-1	ENSAMXP00000047505	0	0	0	1	1	0	1	0	1	1	1	0	0	0	1	0	0	1	0	1	0	0	0	0	0	0	0	0	0	0	0	0
502	NW_019172893.1	1317686	G	GAC	.	ENSAMXG00000042013	ENSAMXT00000040825	protein_coding	1/25	.	556	52	18	T/SX	act/aGTct	-1	ENSAMXP00000048619	0	0	0	0	0	0	0	0	0	0	0	0	0	0	0	0	0	0	0	0	0	0	0	0	0	0	0	0	0	0	0	0
503	NW_019172902.1	318170	CTCAGAGCTGAGCTT	C	.	ENSAMXG00000019989	ENSAMXT00000020569	protein_coding	6/6	.	1932	1861	621	SELSF/X	TCAGAGCTGAGCTTt/t	1	ENSAMXP00000020569	0	0	0	0	0	0	0	0	0	0	0	0	0	0	0	0	0	0	0	0	0	0	0	0	0	0	0	0	0	0	2	1
504	NW_019172904.1	848089	AT	A	sall3b	ENSAMXG00000035442	ENSAMXT00000051855	protein_coding	7/8	.	1838	1838	613	N/X	aAt/at	-1	ENSAMXP00000039849	0	0	0	0	0	0	0	0	0	0	0	0	0	0	0	0	0	0	0	0	0	0	0	0	0	0	0	0	0	0	0	0
505	NW_019172906.1	3065127	G	A	gpsm1a	ENSAMXG00000007704	ENSAMXT00000007918	protein_coding	1/2	.	208	208	70	R/*	Cga/Tga	-1	ENSAMXP00000007918	0	0	0	0	0	0	0	0	0	0	0	0	0	0	0	0	0	0	0	0	0	0	0	0	0	0	0	0	0	0	0	0
506	NW_019172906.1	10285738	C	T	si:ch211-130m23.3	ENSAMXG00000031820	ENSAMXT00000047565	protein_coding	3/15	.	163	163	55	R/*	Cga/Tga	1	ENSAMXP00000035333	0	0	0	0	0	0	0	0	0	0	0	0	0	0	0	0	0	0	0	0	0	0	0	0	0	0	0	0	0	0	0	0
507	NW_019172911.1	878410	G	GTGGATAA	zgc:113054	ENSAMXG00000044069	ENSAMXT00000042956	protein_coding	5/11	.	1248	664	222	A/VDNX	gcc/gTGGATAAcc	1	ENSAMXP00000040544	0	0	0	0	0	0	0	0	0	0	0	0	0	0	0	0	0	0	0	0	0	0	0	0	0	0	0	0	0	0	0	1
508	NW_019172913.1	199203	T	TA	.	ENSAMXG00000036270	ENSAMXT00000036333	protein_coding	37/39	.	5476	5476	1826	D/VX	gat/gTat	-1	ENSAMXP00000045026	0	0	0	0	0	0	0	0	0	0	0	0	1	0	0	0	0	0	0	0	0	0	0	0	0	0	0	0	0	0	0	0
509	NW_019172913.1	518800	T	TCATTA	coro1cb	ENSAMXG00000006888	ENSAMXT00000007090	protein_coding	2/10	.	304	304	102	E/VMX	gaa/gTAATGaa	-1	ENSAMXP00000007090	0	0	0	0	0	0	0	0	0	0	0	0	0	0	0	0	0	0	0	0	0	0	0	0	0	0	0	0	0	0	0	0
510	NW_019172913.1	542580	G	T	ssh1b	ENSAMXG00000006864	ENSAMXT00000007049	protein_coding	14/15	.	1386	1386	462	C/*	tgC/tgA	-1	ENSAMXP00000007049	0	1	0	2	1	0	1	0	0	1	0	1	1	1	0	1	1	0	0	0	0	0	0	0	0	0	0	0	0	0	0	0
511	NW_019172913.1	856439	G	GGCCGAGA	tmem150ab	ENSAMXG00000006721	ENSAMXT00000006900	protein_coding	5/8	.	803	263	88	F/FLGX	ttc/ttTCTCGGCc	-1	ENSAMXP00000006900	0	0	0	0	0	0	0	0	0	0	1	0	0	0	0	0	1	0	0	0	0	0	0	0	0	0	0	0	0	0	0	0
512	NW_019172913.1	3327648	TAC	T	.	ENSAMXG00000042118	ENSAMXT00000042401	protein_coding	4/4	.	1054	738	246	IH/IX	atACac/atac	1	ENSAMXP00000051687	0	0	0	0	0	0	0	0	0	0	0	0	0	0	0	0	0	0	0	0	0	0	0	0	0	0	0	0	0	0	0	0
513	NW_019172924.1	2845609	CAG	C	.	ENSAMXG00000037827	ENSAMXT00000035789	protein_coding	2/3	.	1686	1686	562	AE/AX	gcAGaa/gcaa	1	ENSAMXP00000035584	0	0	0	1	0	0	0	1	0	1	0	0	1	0	1	0	0	0	0	1	0	0	0	0	0	0	0	0	0	0	0	0
514	NW_019172925.1	1262266	TGAGCCATAGTCATAAG	T	npsn	ENSAMXG00000021040	ENSAMXT00000021660	protein_coding	7/8	.	868	677	226	PYDYGS/X	cCTTATGACTATGGCTCa/ca	-1	ENSAMXP00000021660	0	0	0	0	0	0	0	0	0	0	0	0	0	0	0	0	0	0	0	0	0	0	0	0	0	0	0	0	0	0	0	0
515	NW_019172927.1	662853	G	A	rad17	ENSAMXG00000004934	ENSAMXT00000005058	protein_coding	16/16	.	2054	1945	649	Q/*	Cag/Tag	-1	ENSAMXP00000005058	0	0	0	0	0	0	0	0	0	0	0	0	0	0	0	0	0	0	0	0	0	0	0	0	0	0	0	0	0	0	0	0
516	NW_019172928.1	51958	A	AC	.	ENSAMXG00000007171	ENSAMXT00000007360	protein_coding	3/8	.	360	360	120	-/X	-/G	-1	ENSAMXP00000007360	0	1	1	1	0	1	1	1	1	0	1	0	1	1	1	1	1	1	1	1	0	0	0	0	0	0	0	0	0	0	0	0
517	NW_019172929.1	2247591	C	CA	abca4b	ENSAMXG00000009875	ENSAMXT00000010208	protein_coding	42/47	.	6013	6013	2005	R/LX	cgc/cTgc	-1	ENSAMXP00000010208	0	0	0	0	0	0	0	0	0	0	1	0	0	0	0	1	0	0	0	0	0	0	0	0	0	0	0	0	0	0	0	0
518	NW_019172936.1	531985	CT	C	.	ENSAMXG00000032552	ENSAMXT00000039062	protein_coding	1/2	.	8	8	3	K/X	aAg/ag	-1	ENSAMXP00000038298	0	0	0	0	0	0	0	0	0	0	0	0	0	0	0	0	0	0	0	0	0	0	0	0	0	0	0	0	0	0	2	2
519	NW_019172941.1	486628	CTG	C	.	ENSAMXG00000010930	ENSAMXT00000011224	protein_coding	3/5	.	613	613	205	Q/X	CAg/g	-1	ENSAMXP00000011224	0	0	0	0	0	0	0	0	0	0	0	0	0	0	0	0	0	0	0	0	0	0	0	0	0	0	0	0	0	0	1	0
520	NW_019172946.1	1601208	TC	T	.	ENSAMXG00000038613	ENSAMXT00000045460	protein_coding	2/6	.	180	180	60	W/X	tgG/tg	-1	ENSAMXP00000049957	0	0	1	1	0	1	2	1	1	1	1	1	0	1	0	2	0	0	1	0	0	0	0	0	0	0	0	0	0	0	0	0
521	NW_019172946.1	1675780	AG	A	.	ENSAMXG00000034793	ENSAMXT00000048844	protein_coding	1/3	.	293	293	98	A/X	gCt/gt	-1	ENSAMXP00000047205	0	0	0	0	1	0	0	0	0	0	0	0	0	0	1	0	0	0	0	0	0	0	0	0	0	0	0	0	0	0	0	0
522	NW_019172946.1	1712060	C	T	.	ENSAMXG00000039427	ENSAMXT00000050852	protein_coding	1/2	.	412	412	138	R/*	Cga/Tga	1	ENSAMXP00000034925	0	0	0	0	0	0	0	0	0	0	0	0	0	0	0	0	0	0	0	0	0	0	0	0	0	0	0	0	0	0	0	0
523	NC_035899.1	4730194	TAAAGGTGTGAGCA	T	rcbtb2	ENSAMXG00000044125	ENSAMXT00000057704	protein_coding	112	9/11	.	.	439	.	.	1	ENSAMXP00000052195	0	0	0	0	0	0	0	0	0	0	0	0	0	0	0	0	0	0	0	0	0	0	0	0	0	0	0	0	0	0	0	0
524	NC_035899.1	8656636	ACC	A	.	ENSAMXG00000037241	ENSAMXT00000030437	protein_coding	1/6	1/5	123	93	31	.	.	-1	ENSAMXP00000050794	0	0	0	0	0	0	0	0	0	0	0	0	0	0	0	0	0	0	0	0	0	0	0	0	0	0	0	0	0	0	0	0
525	NC_035899.1	30389731	CTGTGAG	C	syt14b	ENSAMXG00000037860	ENSAMXT00000035573	protein_coding	4/7	4/6	1653	1653	551	.	.	1	ENSAMXP00000044401	0	1	2	1	0	0	1	0	1	0	0	0	1	0	0	0	0	0	1	0	0	0	0	0	0	0	0	0	0	0	0	0
526	NC_035899.1	32162533	TCTGACCTCTGCTG	T	fut8b	ENSAMXG00000030587	ENSAMXT00000052208	protein_coding	3/9	3/8	975	478	160	.	.	-1	ENSAMXP00000052544	0	0	0	0	0	0	0	0	0	0	0	0	0	0	0	0	0	0	0	0	0	0	0	0	0	0	0	0	0	0	0	0
527	NC_035899.1	50953889	AGGTGAGTGCAAACT	A	ube2j1	ENSAMXG00000039648	ENSAMXT00000045891	protein_coding	7/8	7/7	1213	690	230	.	.	1	ENSAMXP00000027947	0	0	0	0	0	0	0	0	0	0	0	0	0	0	0	0	0	0	0	0	0	0	0	0	0	0	0	0	0	0	0	0
528	NC_035899.1	51544613	TCTCCTCAGATGGAA	T	DNAJC13	ENSAMXG00000002451	ENSAMXT00000002514	protein_coding	10/55	9/54	.	.	393	.	.	1	ENSAMXP00000002514	0	0	0	0	0	0	0	0	0	0	0	0	0	0	0	0	0	0	0	0	0	0	0	0	0	0	0	0	0	0	1	1
529	NC_035899.1	72574666	CAGATTTGTCCTTTTCTGAAGACAG	C	.	ENSAMXG00000013360	ENSAMXT00000013749	protein_coding	7/10	6/9	.	.	230	.	.	-1	ENSAMXP00000013749	0	0	0	0	0	0	0	0	0	0	0	0	0	0	0	0	0	0	0	0	0	0	0	0	0	0	0	0	0	0	2	2
530	NC_035901.1	35011537	ACAGGTTAGTAATAAACCATT	A	.	ENSAMXG00000006274	ENSAMXT00000006495	protein_coding	4/30	4/29	566	427	143	.	.	1	ENSAMXP00000006495	0	0	0	0	0	0	0	0	0	0	0	0	0	0	0	0	0	0	0	0	0	0	0	0	0	0	0	0	0	0	2	2
531	NC_035902.1	7656735	AGATGTG	A	dock8	ENSAMXG00000007414	ENSAMXT00000007617	protein_coding	4/45	4/44	361	361	121	.	.	1	ENSAMXP00000007617	0	0	0	0	0	0	0	0	0	0	0	0	0	0	0	0	0	0	0	0	0	0	0	0	0	0	0	0	0	0	2	2
532	NC_035903.1	13723238	TACCGAG	T	.	ENSAMXG00000035400	ENSAMXT00000057657	protein_coding	5/9	5/8	993	514	172	.	.	-1	ENSAMXP00000042481	0	0	0	0	0	0	0	0	0	0	0	0	0	0	0	0	0	0	0	0	0	0	0	0	0	0	0	0	0	0	0	0
533	NC_035917.1	14200769	CG	C	tyrp1a	ENSAMXG00000021619	ENSAMXT00000022265	protein_coding	8/8	.	1245	1245	415	P/X	ccC/cc	-1	ENSAMXP00000022265	0	1	2	1	2	1	1	1	0	2	2	1	0	1	1	1	1	1	1	2	0	0	0	0	0	0	0	0	0	0	0	0
[truncated: 44 more columns]

## Sheet: Correspondance_ENSEMBL_GeneSet
Gene_name (Policarpo et al. 2021)	Gene_set (Policarpo et al. 2021)	Genomic position	Gene_ID_Ensembl
Exorh	Vision	NC_035902.1:45607741-45613573	ENSAMXG00000017182
Lws1	Vision	NC_035918.1:157172-159544	ENSAMXG00000006368
Lws-g1	Vision	NC_035899.1:12997966-13001752	ENSAMXG00000029859
Lws-g2	Vision	NC_035899.1:13006613-13010758	ENSAMXG00000001701
Opn3	Vision	NC_035921.1:10657211-10669686	ENSAMXG00000020951
Opn4m1	Vision	NC_035921.1:9986876-10023447	ENSAMXG00000033537
Opn4m2	Vision	NC_035912.1:9884209-9888577	ENSAMXG00000025628
Opn4m3	Vision	NC_035902.1:19142864-19216715	ENSAMXG00000001604
Opn4x1	Vision	NC_035916.1:4019197-4038726	ENSAMXG00000006974
Opn4x2	Vision	NW_019172824.1:6610786-6614065	ENSAMXG00000038102
Opn5	Vision	NC_035899.1:73219526-73247185	ENSAMXG00000010179
Opn6a-1	Vision	NC_035901.1:27818904-27835442	ENSAMXG00000020921
Opn6a-2	Vision	NC_035917.1:20401634-20413021	ENSAMXG00000009119
Opn6b	Vision	NC_035905.1:3853606-3858455	ENSAMXG00000031878
Opn7a	Vision	NC_035899.1:62979312-63007981	ENSAMXG00000040803
Opn7b	Vision	NW_019171628.1:57404-97155	ENSAMXG00000037197
Opn7d	Vision	NC_035902.1:39406665-39487936	ENSAMXG00000038429
Opn8a	Vision	NC_035899.1:44673130-44693172	ENSAMXG00000030048
Opn8b	Vision	NC_035899.1:44710373-44727205	ENSAMXG00000032634
Opn9	Vision	NC_035906.1:9968033-9974581	ENSAMXG00000018966
Parapinopsin-1	Vision	NC_035902.1:47936506-47943996	ENSAMXG00000014941
Parapinopsin-2	Vision	NC_035918.1:19785574-19792464	ENSAMXG00000007169
Parietopsin	Vision	NC_035903.1:40441748-40446375	ENSAMXG00000010213
Rgr1	Vision	NC_035921.1:17737852-17747094	ENSAMXG00000042717
Rgr2	Vision	NW_019172852.1:462710-472903	ENSAMXG00000004323
Rh1.1	Vision	NC_035902.1:47196661-47198250	ENSAMXG00000026346
Rh1.2	Vision	NC_035918.1:32264761-32268155	ENSAMXG00000024894
Rh2	Vision	NW_019171613.1:47509-52126	ENSAMXG00000001266
Rrh	Vision	NC_035921.1:25184634-25192379	ENSAMXG00000017584
Sws2	Vision	NC_035918.1:148316-152658	ENSAMXG00000037260
Tmt1a	Vision	NC_035909.1:7136777-7155237	ENSAMXG00000038316
Tmt1b	Vision	NC_035915.1:28160076-28190921	ENSAMXG00000003866
Tmt2b	Vision	NC_035920.1:44029756-44045351	ENSAMXG00000035713
Tmt3a	Vision	NW_019171549.1:153607-252544	ENSAMXG00000032599
Tmt3b	Vision	NC_035899.1:17563244-17631309	ENSAMXG00000016913
Va1	Vision	NW_019172690.1:54912-77029	ENSAMXG00000037317
Va2	Vision	NC_035900.1:3910571-3924231	ENSAMXG00000010897
Cryaa	Vision	NC_035908.1:17964401-17967555	Not annotated
Cryba1b	Vision	NC_035910.1:8712755-8720658	ENSAMXG00000035067
Cryba1l1	Vision	NW_019170882.1:41894-45536	ENSAMXG00000013063
Cryba2a	Vision	NC_035909.1:17991511-17997737	ENSAMXG00000002203
Cryba2b	Vision	NW_019171228.1:1659183-1664038	ENSAMXG00000033553
Cryba4	Vision	NW_019172793.1:229210-232738	ENSAMXG00000007889
Crybb1	Vision	NW_019172793.1:220019-222027	ENSAMXG00000038565
Crybb1l1	Vision	NW_019170882.1:34493-35812	ENSAMXG00000013053
Crybb1l2	Vision	NC_035921.1:8002501-8011144	ENSAMXG00000009325
Crybb1l3	Vision	NC_035897.1:11086754-11089687	ENSAMXG00000017742
Crybgx	Vision	NW_019172830.1:5198828-5203503	ENSAMXG00000006190
Crygm5	Vision	NW_019172776.1:104058-105093	ENSAMXG00000039661
Crygn2	Vision	NW_019170604.1:42936-46263	ENSAMXG00000018024
Rpe65a	Vision	NC_035912.1:16994339-17004804	ENSAMXG00000008745
arr3a	Vision	NW_019172880.1:172515-181093	ENSAMXG00000001684
arr3b	Vision	NC_035920.1:45247028-45260450	ENSAMXG00000000116
saga	Vision	NC_035913.1:1466211-1478215	ENSAMXG00000030072
sagb	Vision	NC_035897.1:24044397-24056710	ENSAMXG00000031522
gcap1	Vision	NC_035903.1:19732755-19738419	ENSAMXG00000006082
gcap2	Vision	NC_035911.1:24841852-24846483	ENSAMXG00000041592
gcap3	Vision	NC_035899.1:4526818-4533181	ENSAMXG00000041918
gcap4	Vision	NC_035910.1:2915947-2922608	ENSAMXG00000043085
gcap7	Vision	NC_035920.1:24779413-24788023	ENSAMXG00000033079
grk1a	Vision	NC_035908.1:20519360-20530018	ENSAMXG00000032932
grk1b	Vision	NW_019170959.1:1543-16618	ENSAMXG00000018806
grk7a	Vision	NW_019172929.1:1314832-1332839	ENSAMXG00000018435
grk7b	Vision	NC_035914.1:22728533-22736629	ENSAMXG00000017560
pde6a	Vision	NC_035920.1:38363718-38392676	ENSAMXG00000010673
pde6b	Vision	NC_035910.1:102164-133369	ENSAMXG00000000290
pde6c	Vision	NC_035900.1:21055775-21077668	ENSAMXG00000004926
pde6ga	Vision	NC_035898.1:28901023-28902504	ENSAMXG00000029075
pde6gb	Vision	NW_019172871.1:531181-543571	ENSAMXG00000032621
pde6ha	Vision	NC_035909.1:19632673-19636422	ENSAMXG00000011446
pde6hb	Vision	NW_019172673.1:174339-183971	ENSAMXG00000043857
rcv1a	Vision	NW_019172812.1:38778-42688	ENSAMXG00000040968
rcv1b	Vision	NW_019172914.1:128458-132755	ENSAMXG00000032905
rcv2a	Vision	NC_035906.1:35265338-35281888	ENSAMXG00000032412
rcv2b	Vision	NW_019172854.1:715312-725140	ENSAMXG00000035674
gc2	Vision	NC_035912.1:35971343-35988863	ENSAMXG00000013352
gc3	Vision	NC_035899.1:8-18016	ENSAMXG00000008452
gucy2f	Vision	NC_035897.1:9572520-9600832	ENSAMXG00000000032
gnat1	Vision	NW_019172911.1:79959-96345	ENSAMXG00000036412
gnb1a	Vision	NC_035902.1:47647154-47656215	ENSAMXG00000014987
gnb1b	Vision	NC_035909.1:22519814-22540404	ENSAMXG00000040710
gnb3a	Vision	NC_035907.1:9723378-9736430	ENSAMXG00000019064
gnb3b	Vision	NW_019172883.1:915550-925032	ENSAMXG00000041530
gngt1	Vision	NC_035919.1:27304731-27305295	ENSAMXG00000014381
gngt2a	Vision	NC_035898.1:8285765-8287342	ENSAMXG00000040925
gngt2b	Vision	NC_035900.1:17475051-17475358	ENSAMXG00000037787
bmal1a	Circadian	NC_035920.1:26613862-26640223	ENSAMXG00000011758
bmal1b	Circadian	NC_035901.1:33939782-33971864	ENSAMXG00000010089
bmal2	Circadian	NC_035914.1:14199799-14226590	ENSAMXG00000020233
clock1	Circadian	NC_035899.1:64427104-64500676	ENSAMXG00000005565
clock3	Circadian	NC_035917.1:17674980-17698186	ENSAMXG00000021792
cry1a	Circadian	NC_035903.1:539518-557707	ENSAMXG00000005406
cry1b	Circadian	NC_035914.1:13961055-13972324	ENSAMXG00000020084
cry2b	Circadian	NC_035918.1:17516888-17535789	ENSAMXG00000008895
cry3	Circadian	NC_035920.1:25063761-25094173	ENSAMXG00000038837
cry5	Circadian	NC_035916.1:8658223-8665242	ENSAMXG00000006386
per1a	Circadian	NW_019172894.1:53975-70853	ENSAMXG00000019909
per1b	Circadian	NC_035912.1:34028450-34061967	ENSAMXG00000018625
per2	Circadian	NC_035913.1:13297594-13335076	ENSAMXG00000001431
per3	Circadian	NC_035918.1:4946572-4972846	ENSAMXG00000003662
cry-dash	Circadian	NC_035899.1:23368944-23378970	ENSAMXG00000002370
dbpa	Circadian	NW_019172854.1:868872-887164	ENSAMXG00000009417
dbpb	Circadian	NC_035906.1:34886304-34905202	ENSAMXG00000042954
hlfa	Circadian	NC_035919.1:2593459-2649955	ENSAMXG00000043070
hlfb	Circadian	NC_035900.1:7306306-7335081	ENSAMXG00000042414
nfil3	Circadian	NW_019172836.1:649636-657292	ENSAMXG00000024924
nfil3-2	Circadian	NW_019172828.1:3914173-3931118	ENSAMXG00000025840
nfil3-4	Circadian	NC_035901.1:19949573-19967120	ENSAMXG00000025817
nfil3-6	Circadian	NW_019172828.1:3948097-3954861	ENSAMXG00000025841
nr1d4a	Circadian	NC_035911.1:9774110-9793416	ENSAMXG00000002907
nr1d4b	Circadian	NC_035918.1:21319348-21340881	ENSAMXG00000035331
nr1d1	Circadian	NW_019172936.1:1740936-1748158	ENSAMXG00000015855
nr1d2a	Circadian	NW_019172864.1:19164-33997	ENSAMXG00000002749
nr1d2b	Circadian	NW_019172841.1:140480-152354	ENSAMXG00000016930
roraa	Circadian	NC_035904.1:16992911-17425461	ENSAMXG00000000403
rorb	Circadian	NW_019172927.1:262699-315718	ENSAMXG00000018669
rorca	Circadian	NC_035902.1:14355158-14388059	ENSAMXG00000009363
rorcb	Circadian	NW_019171165.1:21456-51497	ENSAMXG00000015029
tefa	Circadian	NC_035900.1:17204332-17212783	ENSAMXG00000008798
tefb	Circadian	NC_035919.1:329640-347448	ENSAMXG00000015442
ck1db	Circadian	NC_035900.1:8347603-8360253	ENSAMXG00000012543
ck1da	Circadian	NW_019172846.1:1046759-1078996	ENSAMXG00000035332
aanat2	Circadian	NW_019172892.1:141359-147940	ENSAMXG00000031438
aanat1	Circadian	NC_035909.1:25321896-25329028	ENSAMXG00000015728
bnc2	Pigmentation	NW_019172881.1:65408-380073	ENSAMXG00000034212
cdh2a	Pigmentation	NC_035899.1:62302962-62361890	ENSAMXG00000040605
cdh2b	Pigmentation	NC_035912.1:18315858-18547327	ENSAMXG00000007485
lef1	Pigmentation	NC_035921.1:6648941-6728983	ENSAMXG00000038706
nrarpa	Pigmentation	NC_035916.1:5147990-5148328	ENSAMXG00000024896
nrarpb	Pigmentation	NW_019172906.1:7824786-7825109	ENSAMXG00000029090
ovol1a	Pigmentation	NC_035912.1:31362330-31368073	ENSAMXG00000011046
ovol1b	Pigmentation	NC_035910.1:5719029-5723507	ENSAMXG00000041879
wnt1	Pigmentation	NC_035911.1:5564219-5576487	ENSAMXG00000036706
wnt3a	Pigmentation	NW_019172834.1:1796100-1819665	ENSAMXG00000031704
gch1	Pigmentation	NC_035905.1:40995193-41023440	ENSAMXG00000029294
gch2	Pigmentation	NC_035902.1:20572734-20580509	ENSAMXG00000039949
gchfr	Pigmentation	NC_035905.1:2151158-2155348	ENSAMXG00000035148
pax7a	Pigmentation	NC_035918.1:4228840-4303455	ENSAMXG00000003799
pax7b	Pigmentation	NC_035911.1:26425917-26504226	ENSAMXG00000042981
pax3a	Pigmentation	NC_035913.1:13504905-13544416	ENSAMXG00000043552
slc2a11a	Pigmentation	NC_035909.1:35648837-35661125	ENSAMXG00000002276
slc2a11b	Pigmentation	NW_019172935.1:734590-758407	ENSAMXG00000003776
slc2a15a	Pigmentation	NC_035921.1:16852704-16879760	ENSAMXG00000012007
slc2a15b	Pigmentation	NC_035908.1:9435225-9463209	ENSAMXG00000018822
xdh	Pigmentation	NC_035905.1:16619443-16644252	ENSAMXG00000011782
chm	Pigmentation	NW_019172868.1:263737-338980	ENSAMXG00000030888
csf1a	Pigmentation	NC_035918.1:24774039-24800901	ENSAMXG00000036298
csf1ra	Pigmentation	NW_019172837.1:250037-276014	ENSAMXG00000017088
csf1rb	Pigmentation	NC_035910.1:21920142-21964859	ENSAMXG00000008217
ece2a	Pigmentation	NC_035905.1:30425710-30563794	ENSAMXG00000041346
ece2b	Pigmentation	NC_035898.1:25561633-25642743	ENSAMXG00000010214
ednrba	Pigmentation	NC_035908.1:18789523-18808162	ENSAMXG00000036587
ednrbb	Pigmentation	NW_019172839.1:1186636-1196872	ENSAMXG00000001844
ednrb2	Pigmentation	NC_035920.1:20123147-20141059	ENSAMXG00000042913
fbxw4	Pigmentation	NC_035921.1:16931098-16967406	ENSAMXG00000033937
fhl2a	Pigmentation	NC_035915.1:20758296-20780244	ENSAMXG00000038356
fhl2b	Pigmentation	NC_035909.1:19207282-19219655	ENSAMXG00000009663
foxd3	Pigmentation	NW_019172784.1:92309-94631	ENSAMXG00000024940
gart	Pigmentation	NC_035908.1:30672152-30711252	ENSAMXG00000038146
impdh1a	Pigmentation	NC_035914.1:8844976-8871398	ENSAMXG00000000731
impdh1b	Pigmentation	NC_035903.1:30236929-30281397	ENSAMXG00000016283
ltk	Pigmentation	NC_035905.1:505515-557295	ENSAMXG00000033212
med12	Pigmentation	NC_035904.1:7726618-7768361	ENSAMXG00000011603
mpv17	Pigmentation	NW_019171399.1:32495-49369	ENSAMXG00000008148
oca2	Pigmentation	NC_035909.1:37904635-38048888	ENSAMXG00000012753
paics	Pigmentation	NC_035899.1:64712173-64728301	ENSAMXG00000005419
pnp4a	Pigmentation	NC_035918.1:23682209-23696247	ENSAMXG00000013706
pnp4b	Pigmentation	NC_035907.1:4290131-4320602	ENSAMXG00000040503
sox10	Pigmentation	NW_019172511.1:106723-123738	ENSAMXG00000036977
sox9a	Pigmentation	NC_035900.1:20294239-20299561	ENSAMXG00000030943
sox9b	Pigmentation	NC_035914.1:40264663-40270386	ENSAMXG00000041923
tfap2a	Pigmentation	NC_035899.1:9119404-9132136	ENSAMXG00000029409
trim33	Pigmentation	NC_035902.1:37191998-37237659	ENSAMXG00000012262
ghra	Pigmentation	NC_035902.1:28212697-28247485	ENSAMXG00000036285
ghrb	Pigmentation	NC_035910.1:569018-592998	ENSAMXG00000030540
leo1	Pigmentation	NC_035914.1:30303786-30340516	ENSAMXG00000043403
smtla	Pigmentation	NC_035914.1:21631760-21699721	ENSAMXG00000008060
smtlb	Pigmentation	NC_035916.1:8690964-8698442	ENSAMXG00000006382
sox5	Pigmentation	NC_035903.1:34252070-34409412	ENSAMXG00000007582
mycbp2	Pigmentation	NW_019172938.1:680737-773855	ENSAMXG00000016952
pcbd1	Pigmentation	NC_035921.1:14608175-14612568	ENSAMXG00000030052
pcbd2	Pigmentation	NC_035910.1:21910045-21913803	ENSAMXG00000034760
pts	Pigmentation	NW_019172914.1:125974-129723	ENSAMXG00000042819
qdpra	Pigmentation	NC_035920.1:30363293-30390245	ENSAMXG00000029100
qdprb1	Pigmentation	NC_035917.1:15367109-15372437	ENSAMXG00000035389
spra	Pigmentation	NW_019172913.1:3149755-3155659	ENSAMXG00000009174
adam17a	Pigmentation	NC_035905.1:17903663-17934396	ENSAMXG00000017304
adam17b	Pigmentation	NC_035899.1:41547974-41567160	ENSAMXG00000004790
adrb2a	Pigmentation	NC_035920.1:17478105-17481629	ENSAMXG00000026034
adrb2b	Pigmentation	NC_035910.1:16108046-16111404	ENSAMXG00000025830
apc	Pigmentation	NC_035916.1:2780118-2824563	ENSAMXG00000019300
atp6v0b	Pigmentation	NC_035912.1:5917566-5927862	ENSAMXG00000034647
bcl2a	Pigmentation	NC_035899.1:15273921-15332712	ENSAMXG00000030527
bcl2b	Pigmentation	NC_035912.1:1869474-1915019	ENSAMXG00000001829
bcl2l11	Pigmentation	NC_035921.1:33213628-33232791	ENSAMXG00000040108
brsk2a	Pigmentation	NC_035904.1:10272919-10626963	ENSAMXG00000031527
brsk2b	Pigmentation	NW_019172830.1:865233-950940	ENSAMXG00000007672
c10orf11	Pigmentation	NC_035921.1:22846282-23286449	ENSAMXG00000038778
cited1	Pigmentation	NC_035912.1:36288006-36292660	ENSAMXG00000026480
creb1a	Pigmentation	NC_035908.1:8650120-8664508	ENSAMXG00000029126
creb1b	Pigmentation	NC_035915.1:27019814-27034609	ENSAMXG00000040978
dct	Pigmentation	NW_019172839.1:1417555-1426798	ENSAMXG00000001892
dock7	Pigmentation	NC_035909.1:42745620-42826931	ENSAMXG00000010536
ece1	Pigmentation	NC_035918.1:16966216-17007699	ENSAMXG00000031542
eda	Pigmentation	NC_035899.1:37438083-37490233	ENSAMXG00000030910
edar	Pigmentation	NW_019172900.1:217353-271612	ENSAMXG00000030184
edn3a	Pigmentation	NC_035918.1:7128165-7139038	ENSAMXG00000032596
edn3b	Pigmentation	NC_035911.1:19347545-19360891	ENSAMXG00000036484
egfra	Pigmentation	NC_035913.1:3439060-3560342	ENSAMXG00000012474
en1a	Pigmentation	NC_035915.1:13462498-13466213	ENSAMXG00000044032
en1b	Pigmentation	NC_035908.1:21611572-21616436	ENSAMXG00000032786
erbb3a	Pigmentation	NC_035909.1:32093191-32117941	ENSAMXG00000016428
erbb3b	Pigmentation	NC_035911.1:11505249-11548880	ENSAMXG00000018110
fgfr2	Pigmentation	NC_035921.1:33830498-33896509	ENSAMXG00000003805
frem2a	Pigmentation	NC_035916.1:33109991-33275686	ENSAMXG00000008482
frem2b	Pigmentation	NW_019172946.1:707302-812864	ENSAMXG00000012118
fzd4	Pigmentation	NC_035897.1:22200757-22210913	ENSAMXG00000003697
gata3	Pigmentation	NC_035903.1:14219485-14242234	ENSAMXG00000037252
gfpt1	Pigmentation	NC_035902.1:10131853-10167520	ENSAMXG00000003160
gja5a	Pigmentation	NW_019172839.1:2146766-2163741	ENSAMXG00000043677
gja5b	Pigmentation	NC_035908.1:12737575-12751198	ENSAMXG00000025639
gli3	Pigmentation	NC_035899.1:51245789-51421392	ENSAMXG00000002477
gna11a	Pigmentation	NC_035913.1:11901483-11962095	ENSAMXG00000012068
gna11b	Pigmentation	NW_019172742.1:182974-199634	ENSAMXG00000001059
gnaq	Pigmentation	NW_019172913.1:1045909-1057684	ENSAMXG00000044117
gpc3	Pigmentation	NC_035920.1:43417675-43674395	ENSAMXG00000008479
gpr161	Pigmentation	NC_035915.1:33130290-33137806	ENSAMXG00000002416
hdac1	Pigmentation	NC_035919.1:19682701-19690750	ENSAMXG00000033437
hps1	Pigmentation	NC_035921.1:20237060-20251768	ENSAMXG00000002227
hps4	Pigmentation	NC_035902.1:28752231-28766471	ENSAMXG00000005644
hps6	Pigmentation	NC_035921.1:17135489-17139501	ENSAMXG00000037294
hsd3b1	Pigmentation	NC_035915.1:21854267-21859605	ENSAMXG00000042151
igsf11	Pigmentation	NC_035897.1:19451779-19633173	ENSAMXG00000011812
ikbkg	Pigmentation	NC_035911.1:24338688-24350054	ENSAMXG00000017836
irf4a	Pigmentation	NC_035912.1:20007220-20038706	ENSAMXG00000034954
irf4b_1	Pigmentation	NC_035899.1:58485608-58495458	ENSAMXG00000006093
irf4b_2	Pigmentation	NW_019172920.1:40178-45235	ENSAMXG00000012775
itgb1a	Pigmentation	NC_035906.1:5831833-5874724	ENSAMXG00000019081
itgb1b_a	Pigmentation	NC_035913.1:26612558-26665301	ENSAMXG00000035720
itgb1b_1	Pigmentation	NC_035913.1:26674107-26724375	ENSAMXG00000012259
kcnj13	Pigmentation	NC_035897.1:18422832-18449918	ENSAMXG00000033074
kita	Pigmentation	NC_035899.1:64231244-64269695	ENSAMXG00000002687
kitb	Pigmentation	NC_035917.1:17708851-17737741	ENSAMXG00000021777
kitlga	Pigmentation	NC_035920.1:26792762-26815459	ENSAMXG00000039707
kitlgb	Pigmentation	NC_035903.1:38864629-38871406	ENSAMXG00000036015
lmx1a	Pigmentation	NC_035899.1:74025605-74043117	ENSAMXG00000010336
mbtps1	Pigmentation	NC_035914.1:18592077-18615503	ENSAMXG00000020554
mcoln3b	Pigmentation	NC_035911.1:18054604-18076051	ENSAMXG00000004172
mef2ca	Pigmentation	NW_019172793.1:102921-120195	ENSAMXG00000037913
mef2cb	Pigmentation	NW_019172906.1:8687078-8768474	ENSAMXG00000040877
mib1	Pigmentation	NC_035913.1:3028383-3139358	ENSAMXG00000012348
mib2	Pigmentation	NC_035902.1:46715553-46813631	ENSAMXG00000015366
mitfa	Pigmentation	NW_019172911.1:810817-840012	ENSAMXG00000042077
mreg	Pigmentation	NC_035919.1:11321902-11327936	ENSAMXG00000039253
myca	Pigmentation	NW_019172887.1:569525-573526	ENSAMXG00000038957
mycb	Pigmentation	NC_035912.1:11110129-11113394	ENSAMXG00000043266
myo5aa	Pigmentation	NC_035914.1:29901316-30027748	ENSAMXG00000042588
myo5ab	Pigmentation	NC_035904.1:24053061-24082844	ENSAMXG00000017247
nrg1	Pigmentation	NC_035916.1:23256525-23403475	ENSAMXG00000032216
oprm1	Pigmentation	NC_035921.1:8699902-8746924	ENSAMXG00000040361
psen1	Pigmentation	NC_035905.1:29165348-29185929	ENSAMXG00000013813
rab27a	Pigmentation	NC_035914.1:36188768-36223035	ENSAMXG00000021170
recql4	Pigmentation	NW_019172924.1:6816687-6836651	ENSAMXG00000004768
rnf41	Pigmentation	NW_019172285.1:95021-100088	ENSAMXG00000005587
scarb2a	Pigmentation	NW_019172906.1:6807320-6821967	ENSAMXG00000043207
scarb2b	Pigmentation	NC_035910.1:20348258-20431001	ENSAMXG00000033026
scg2a	Pigmentation	NC_035897.1:3829889-3834564	ENSAMXG00000032604
scg2b	Pigmentation	NC_035913.1:23770294-23772869	ENSAMXG00000011883
sf3b1	Pigmentation	NC_035915.1:34880505-34896212	ENSAMXG00000002219
sfxn1	Pigmentation	NC_035904.1:5068901-5082606	ENSAMXG00000037681
mtrex	Pigmentation	NC_035916.1:17440964-17463227	ENSAMXG00000018751
slc24a5	Pigmentation	NW_019171364.1:1393124-1421137	ENSAMXG00000030249
slc45a2	Pigmentation	NW_019172868.1:2259973-2319418	ENSAMXG00000011270
snai2	Pigmentation	NW_019172885.1:198226-203566	ENSAMXG00000038235
sox18	Pigmentation	NC_035911.1:20714861-20720400	ENSAMXG00000043901
sox2	Pigmentation	NC_035901.1:24091895-24092995	ENSAMXG00000026046
tfap2e	Pigmentation	NC_035919.1:32196215-32211930	ENSAMXG00000031505
tpcn2	Pigmentation	NW_019171808.1:40473-69084	ENSAMXG00000009719
trpm7	Pigmentation	NW_019171364.1:2363407-2435735	ENSAMXG00000040086
tyr_1	Pigmentation	NC_035916.1:32100201-32106911	ENSAMXG00000008748
tyr_2	Pigmentation	NC_035897.1:22692855-22699250	ENSAMXG00000041832
tyrp1a	Pigmentation	NC_035917.1:14200223-14207686	ENSAMXG00000021619
tyrp1b	Pigmentation	NC_035917.1:17593061-17602669	ENSAMXG00000021795
usp13	Pigmentation	NW_019170583.1:736030-772733	ENSAMXG00000011904
vps11	Pigmentation	NC_035916.1:27480659-27493366	ENSAMXG00000004412
vps18	Pigmentation	NC_035899.1:56759706-56765799	ENSAMXG00000017253
zic2a	Pigmentation	NC_035915.1:34031324-34035570	ENSAMXG00000002320
asip1	Pigmentation	NC_035909.1:6139476-6144795	ENSAMXG00000032161
atrn	Pigmentation	NC_035921.1:26335600-26469671	ENSAMXG00000012199
myg1	Pigmentation	NC_035918.1:17096066-17101615	ENSAMXG00000042113
clcn7	Pigmentation	NC_035898.1:28905061-28933768	ENSAMXG00000002493
corin	Pigmentation	NC_035911.1:28450345-28491249	ENSAMXG00000004363
ctns	Pigmentation	NC_035901.1:16795996-16800189	ENSAMXG00000018975
drd2a	Pigmentation	NC_035898.1:21984434-22058836	ENSAMXG00000018359
drd2b	Pigmentation	NC_035899.1:1889440-1976738	ENSAMXG00000007381
mc1r_1	Pigmentation	NC_035914.1:6442684-6447172	Annotated as a pseudogene
mc1r_2	Pigmentation	NC_035914.1:6439439-6441262	Not annotated
mgrn1a	Pigmentation	NA	Not annotated
mgrn1b	Pigmentation	NW_019172875.1:321283-348776	ENSAMXG00000017741
nf1a	Pigmentation	NC_035897.1:15072840-15162956	ENSAMXG00000010459
nf1b	Pigmentation	NC_035916.1:7220371-7292479	ENSAMXG00000006463
ostm1	Pigmentation	NC_035899.1:69180225-69187900	ENSAMXG00000032923
pah	Pigmentation	NC_035903.1:34920744-34948471	ENSAMXG00000014191
pomca	Pigmentation	NC_035905.1:16716993-16719405	ENSAMXG00000011859
pomcb	Pigmentation	NC_035899.1:55308153-55311094	ENSAMXG00000006513
rab32a	Pigmentation	NC_035899.1:69524031-69551783	ENSAMXG00000037404
rab38a	Pigmentation	NC_035897.1:22771799-22778305	ENSAMXG00000036330
rab38b	Pigmentation	NC_035916.1:32190848-32205776	ENSAMXG00000008719
shroom2a	Pigmentation	NC_035909.1:750734-809449	Not annotated
shroom2b	Pigmentation	NC_035901.1:28354353-28400444	ENSAMXG00000042977
slc7a11	Pigmentation	NC_035920.1:485321-512984	ENSAMXG00000030554
zeb2a	Pigmentation	NC_035915.1:23910262-23987006	ENSAMXG00000012825
zeb2b	Pigmentation	NW_019172833.1:4477426-4593196	ENSAMXG00000008022
crha	Pigmentation	NC_035913.1:25174805-25176794	ENSAMXG00000024952
crhb	Pigmentation	NC_035899.1:20965767-20968105	ENSAMXG00000032945
dctn1b	Pigmentation	NW_019171651.1:156801-206682	ENSAMXG00000018285
dctn2	Pigmentation	NC_035909.1:28429241-28454020	ENSAMXG00000017402
ippk	Pigmentation	NC_035918.1:12820875-12854393	ENSAMXG00000033401
map2k1	Pigmentation	NC_035914.1:17149820-17172228	ENSAMXG00000003000
mlpha	Pigmentation	NC_035909.1:7242623-7261050	ENSAMXG00000009540
myo7aa	Pigmentation	NW_019172651.1:9023-104413	ENSAMXG00000013855
myo7ab	Pigmentation	NC_035910.1:2135577-2215507	ENSAMXG00000003253
pmela	Pigmentation	NC_035918.1:13415069-13427065	ENSAMXG00000006095
pmelb	Pigmentation	NC_035911.1:9884016-9894526	ENSAMXG00000002866
rab11a	Pigmentation	NC_035914.1:16921369-16931362	ENSAMXG00000003155
rab11ba	Pigmentation	NC_035901.1:12398273-12405148	ENSAMXG00000037623
rab11bb	Pigmentation	NC_035913.1:8667922-8680860	ENSAMXG00000042655
rab1aa	Pigmentation	NC_035912.1:25354818-25368486	ENSAMXG00000003547
rab1ab	Pigmentation	NC_035921.1:13485520-13494058	ENSAMXG00000032564
rab3ip	Pigmentation	NW_019172886.1:164703-195921	ENSAMXG00000021045
rab8a	Pigmentation	NC_035913.1:10585759-10593172	ENSAMXG00000002853
ric8b	Pigmentation	NC_035914.1:14077587-14092534	ENSAMXG00000020135
tmem33	Pigmentation	NW_019170882.1:59187-65240	ENSAMXG00000039334
trappc6bl	Pigmentation	NW_019172153.1:70993-77016	ENSAMXG00000039862
ankrd27	Pigmentation	NC_035904.1:20840504-20863315	ENSAMXG00000013880
ap1g1	Pigmentation	NC_035901.1:37140699-37182901	ENSAMXG00000017153
ap1m1	Pigmentation	NC_035913.1:7991494-8017086	ENSAMXG00000040077
ap3b1	Pigmentation	NC_035910.1:12178847-12272535	ENSAMXG00000041586
ap3d1	Pigmentation	NA	Not annotated
arcn1a	Pigmentation	NW_019172907.1:1848370-1866917	ENSAMXG00000003449
arcn1b	Pigmentation	NC_035898.1:20951343-20960236	ENSAMXG00000009781
bloc1s1	Pigmentation	NW_019172491.1:96240-107102	ENSAMXG00000039913
bloc1s2	Pigmentation	NC_035899.1:72398791-72402415	ENSAMXG00000035211
bloc1s3	Pigmentation	NC_035897.1:32409-35210	ENSAMXG00000033062
bloc1s4	Pigmentation	NC_035919.1:14787349-14792960	ENSAMXG00000043143
bloc1s5	Pigmentation	NC_035899.1:9109014-9113905	ENSAMXG00000005945
bloc1s6	Pigmentation	NW_019171364.1:2220448-2233286	ENSAMXG00000029463
cd63	Pigmentation	NC_035911.1:3537907-3564752	ENSAMXG00000037489
dtnbp1a	Pigmentation	NC_035907.1:8723036-8733890	ENSAMXG00000031240
dtnbp1b	Pigmentation	NC_035919.1:15261494-15332039	ENSAMXG00000042125
fig4	Pigmentation	NW_019172920.1:171124-240906	ENSAMXG00000012658
gpr143	Pigmentation	NW_019172839.1:684773-695397	ENSAMXG00000001513
hps3	Pigmentation	NC_035901.1:541530-605889	ENSAMXG00000004755
hps5	Pigmentation	NC_035904.1:25249630-25263215	ENSAMXG00000018890
kif13a	Pigmentation	NW_019170591.1:485824-616119	ENSAMXG00000030456
lyst	Pigmentation	NC_035921.1:45185644-45245378	ENSAMXG00000003679
mlana	Pigmentation	NC_035910.1:20610709-20619398	ENSAMXG00000018171
nsfa	Pigmentation	NW_019172922.1:241936-296049	ENSAMXG00000006315
nsfb	Pigmentation	NC_035902.1:15919470-15973008	ENSAMXG00000019876
rabggta	Pigmentation	NC_035911.1:33318862-33332950	ENSAMXG00000000987
snapin	Pigmentation	NC_035919.1:13281680-13284438	ENSAMXG00000041247
th	Pigmentation	NC_035904.1:11105654-11116630	ENSAMXG00000016719
txndc5	Pigmentation	NC_035899.1:9071382-9084286	ENSAMXG00000032573
vps33a	Pigmentation	NW_019172884.1:4254274-4290628	ENSAMXG00000013687
vps39	Pigmentation	NC_035905.1:21927566-21948191	ENSAMXG00000008277
gpnmb	Pigmentation	NW_019172832.1:2104841-2125398	ENSAMXG00000007393
sdcbp	Pigmentation	NC_035912.1:21391653-21404599	ENSAMXG00000017409
slc24a4a	Pigmentation	NC_035905.1:21329093-21360911	ENSAMXG00000002057
slc24a4b	Pigmentation	NC_035899.1:32711564-32793864	ENSAMXG00000034216
trpm1a	Pigmentation	NW_019172905.1:1210173-1255637	ENSAMXG00000003769
trpm1b	Pigmentation	NC_035904.1:16489647-16528087	ENSAMXG00000000326
tspan10	Pigmentation	NC_035903.1:18586569-18590070	ENSAMXG00000015138
vat1	Pigmentation	NW_019172828.1:971833-1016160	ENSAMXG00000036949

## Sheet: Genotyped LoF
Tableau 1
scaffold	pos	ref	alt	gene_name	gene_ID	transcript_ID	type	exon	intron	cdna_pos	cds_pos	prot_pos	aa_change	codon_change	strand	protein_ID	Aaeneus	Chica_1	Chica_10	Chica_11	Chica_12	Chica_13	Chica_14	Chica_15	Chica_16	Chica_17	Chica_18	Chica_19	Chica_2	Chica_3	Chica_4	Chica_5	Chica_6	Chica_7	Chica_8	Chica_9	Choy_01	Choy_05	Choy_06	Choy_09	Choy_10	Choy_11	Choy_12	Choy_13	Choy_14	Gternetzi	Molino_10b	Molino_11a	Molino_12a
NC_035918.1	32265651	G	A	rhol	ENSAMXG00000024894	ENSAMXT00000025620	protein_coding	2	.	795	795	265	W/*	tgG/tgA	1	ENSAMXP00000025600	0	0	0	0	0	0	0	0	0	0	0	0	0	0	0	0	0	0	0	0	0	0	0	0	0	0	0	0	0	0	0	0	0
NC_035917.1	14200769	CG	C	tyrp1a	ENSAMXG00000021619	ENSAMXT00000022265	protein_coding	8/8	.	1245	1245	415	P/X	ccC/cc	-1	ENSAMXP00000022265	0	1	2	1	2	1	1	1	0	2	2	1	0	1	1	1	1	1	1	2	0	0	0	0	0	0	0	0	0	0	0	0	0
NC_035910.1	132057	CTTCAGTGCGGT	C	pde6b	ENSAMXG00000000290	ENSAMXT00000000300	protein_coding	19/21	.	2246	2246	749	LQCG/X	cTTCAGTGCGGT/c	1	ENSAMXP00000000300	0	0	0	0	0	0	0	0	0	0	0	0	0	0	0	0	0	0	0	0	0	0	0	0	0	0	0	0	0	0	0	0	0
NC_035909.1	17996870	A	T	cryba2a	ENSAMXG00000002203	ENSAMXT00000002261	protein_coding	2/4	.	353	234	78	Y/*	taT/taA	-1	ENSAMXP00000002261	0	2	2	1	1	1	0	0	1	0	1	0	0	1	0	0	2	1	1	1	0	0	0	0	0	0	0	0	0	0	0	0	0
NC_035905.1	19822445	C	CAT	impg1b	ENSAMXG00000038125	ENSAMXT00000052289	protein_coding	12/14	.	2207	2207	736	A/AX	gca/gcATa	1	ENSAMXP00000055083	0	0	0	0	0	0	0	0	0	0	0	0	0	0	0	0	0	0	0	0	0	0	0	0	0	0	0	0	0	0	0	0	0
NC_035913.1	13321766	A	AACCTTTC	per2	ENSAMXG00000001431	ENSAMXT00000001488	protein_coding	14/24	.	2077	1752	584	-/TFX	-/ACCTTTC	1	ENSAMXP00000001488	0	0	0	0	0	0	0	0	0	0	0	0	0	0	0	0	0	0	0	0	0	0	0	0	0	0	0	0	0	0	2	2	2
NC_035921.1	30152664	A	T	prph2b	ENSAMXG00000035606	ENSAMXT00000036093	protein_coding	3/3	.	1504	928	310	K/*	Aag/Tag	1	ENSAMXP00000031819	0	0	0	0	0	0	0	0	0	0	0	0	0	0	0	0	0	0	0	0	0	0	0	0	0	0	0	0	0	0	0	0	0
NW_019172839.1	2127282	GATGTGAGAGATAGGGA	G	gja8a	ENSAMXG00000002069	ENSAMXT00000002109	protein_coding	1/2	.	209	209	70	FPISHI/X	tTCCCTATCTCTCACATc/tc	-1	ENSAMXP00000002109	0	0	0	0	0	0	0	0	0	0	0	0	0	0	0	0	0	0	0	0	0	0	0	0	0	0	0	0	0	0	0	0	0
NC_035916.1	27600435	CGCCAGCT	C	lim2.1	ENSAMXG00000004364	ENSAMXT00000004471	protein_coding	4/5	.	889	397	133	SWR/X	AGCTGGCgc/gc	-1	ENSAMXP00000004471	0	0	0	0	0	0	0	0	0	0	0	0	0	0	0	0	0	0	0	0	0	0	0	0	0	0	0	0	0	0	2	2	2
NC_035919.1	28651915	A	AGC	zgc:153441	ENSAMXG00000020517	ENSAMXT00000021128	protein_coding	6/7	.	1273	897	299	-/X	-/GC	-1	ENSAMXP00000021128	0	0	0	0	0	0	0	0	0	0	0	0	0	0	0	0	0	0	0	0	0	0	0	0	0	0	0	0	0	0	0	0	0
NC_035913.1	13327235	TCA	T	per2	ENSAMXG00000001431	ENSAMXT00000001488	protein_coding	0.791667	.	3654	3329	1110	S/X	tCA/t	1	ENSAMXP00000001488	0	0	0	0	0	0	0	0	0	0	0	0	0	0	0	0	0	0	0	0	0	0	0	0	0	0	0	0	0	0	0	0	0
[truncated: 38 more columns]

## Sheet: Toro_Geno_Pheno
Toro Individual	Phenotype score (Ratio Eye/SL)	Tyrp1a	Cryba2a	Impg1b	Gja8a	Prph2b	zgc:153441	Genotype score
1	0	0	2	1	1	2	1	7
2	0.0289	0	2	1	1	1	1	6
3	0.0932	0	0	0	0	0	0	0
4	0	1	2	0	2	2	0	7
5	0	0	2	0	2	1	1	6
6	0	0	2	0	2	1	0	5
7	0.0506	0	1	0	1	1	0	3
8	0.0998	1	0	0	0	0	0	1
9	0	0	2	0	1	2	0	5
10	0.1019	0	0	0	0	1	0	1
11	0	0	2	0	1	2	0	5
12	0	0	1	1	1	2	1	6
13	0	0	1	1	2	2	0	6
14	0	0	2	0	2	2	1	7
15	0	0	2	0	2	2	0	6
16	0	0	2	1	2	2	0	7
17	0	0	1	1	2	2	0	6
18	0	0	2	1	2	2	0	7
19	0.0565	0	2	0	2	1	0	5
20	0	0	1	0	2	2	2	7
21	0.0336	0	1	0	1	1	0	3
22	0	0	1	0	2	2	0	5
23	0.0483	0	1	1	0	2	0	4
24	0	0	1	1	1	2	1	6
25	0.1165	0	0	0	0	0	0	0
26	0	1	2	0	2	2	1	8
27	0.0412	0	1	0	1	2	0	4
28	0	0	1	1	2	1	0	5
29	0.0709	0	0	0	1	1	1	3
30	0	0	2	1	1	2	0	6
