# Supplementary material for: The nature and distribution of putative non-functional alleles suggest only two independent events at the origins of Astyanax mexicanus cavefish populations
Source: BMC Ecol Evol. 2024 Apr 1;24:41. doi: 10.1186/s12862-024-02226-1 (PMC10983663; doi:10.1186/s12862-024-02226-1)
Supplement: Supplementary file 3 — Additional file 3: Sheet1. Description of columns content of sheet2 and sheet3. Sheet2. List of SRA accession of each individual used in this study. For Chica individuals, reads were always downloaded in two distinct files and concatenated using the bash command “cat”. Sheet3. Mean genome-wide coverage of genomic reads aligned against the surface reference genome (GCA_000372685.2) for each individual. These values were computed using SAMtools depth tool. [file 12862_2024_2226_MOESM3_ESM.xlsx]

## Sheet: Metadata
Sheet 1 : "SRA accessions"
Accession	NCBI accession of the individual genomic reads.
Name	Name of the corresponding individual (Location_Number). Some Chica individuals had reads from multiple sequencing runs. For these cases, reads of the different runs were merged
Sheet 2 : "Mean coverage"
Individual	Name of the corresponding individual (Location_Number).
Mean coverage	Mean genome wide coverage of the corresponding individual (computed using SAMtools) when mapped against the Astyanax mexicanus reference genome (GCA_000372685.2)

## Sheet: SRA accessions 
Accession	Name
SRR1575270	Choy_01
SRR1575271	Choy_05
SRR1575272	Choy_06
SRR1575273	Choy_09
SRR1575274	Choy_10
SRR1575275	Choy_11
SRR1575276	Choy_12
SRR1575277	Choy_13
SRR1575278	Choy_14
SRR1575279	Pach_3
SRR1575280	Pach_7
SRR1575281	Pach_8
SRR1575282	Pach_9
SRR1575283	Pach_11
SRR1575284	Pach_12
SRR1575285	Pach_14
SRR1575286	Pach_15
SRR1575287	Pach_17
SRR1575288	Molino_2a
SRR1575289	Molino_7a
SRR1575290	Molino_9b
SRR1575291	Molino_10b
SRR1575292	Molino_11a
SRR1575293	Molino_12a
SRR1575294	Molino_13b
SRR1575295	Molino_14a
SRR1575296	Molino_15b
SRR1575297	Rascon_02
SRR1575298	Rascon_04
SRR1927184	Tinaja_11
SRR1927212	Tinaja_6
SRR1927214	Tinaja_12
SRR1927215	Tinaja_B
SRR1927218	Tinaja_2
SRR1927221	Tinaja_C
SRR1927224	Tinaja_3
SRR1927228	Tinaja_D
SRR1927232	Tinaja_5
SRR1927233	Tinaja_E
SRR1927234	Rascon_13
SRR1927235	Rascon_15
SRR1927236	Rascon_8
SRR1927237	Rascon_6
SRR1575299	Astyanax_aeneus
SRR2040422	Gymnocorymbus_ternetzi
SRR4044469	Chica1_P1_run1
SRR4044470	Chica1_P1_run2
SRR4044471	Chica6_P1_run1
SRR4044472	Chica6_P1_run2
SRR4044473	Chica7_P1_run1
SRR4044474	Chica7_P1_run2
SRR4044475	Chica8_P1_run1
SRR4044476	Chica8_P1_run2
SRR4044477	Chica9_P1_run1
SRR4044478	Chica9_P1_run2
SRR4044479	Chica10_P1_run1
SRR4044480	Chica10_P1_run2
SRR4044481	Chica2_P1_run1
SRR4044482	Chica11_P1_run1
SRR4044483	Chica11_P1_run2
SRR4044484	Chica12_P1_run1
SRR4044485	Chica12_P1_run2
SRR4044486	Chica13_P1_run1
SRR4044487	Chica13_P1_run2
SRR4044488	Chica14_P1_run1
SRR4044489	Chica14_P1_run2
SRR4044490	Chica15_P5_run1
SRR4044491	Chica15_P5_run2
SRR4044492	Chica2_P1_run2
SRR4044493	Chica16_P5_run1
SRR4044494	Chica16_P5_run2
SRR4044495	Chica17_P5_run1
SRR4044496	Chica17_P5_run2
SRR4044497	Chica18_P5_run1
SRR4044498	Chica18_P5_run2
SRR4044499	Chica19_P5_run1
SRR4044500	Chica19_P5_run2
SRR4044503	Chica3_P1_run1
SRR4044520	Chica3_P1_run2
SRR4044521	Chica4_P1_run1
SRR4044523	Chica4_P1_run2
SRR4044524	Chica5_P1_run1
SRR4044525	Chica5_P1_run2

## Sheet: Mean coverage
Individual	Mean coverage
Aaeneus	10.4749
Chica_10	18.5002
Chica_11	18.4802
Chica_12	18.2478
Chica_13	19.6423
Chica_14	18.0663
Chica_15	17.4094
Chica_16	16.959
Chica_17	19.4392
Chica_18	18.9991
Chica_19	17.7886
Chica_1	21.3093
Chica_2	18.2636
Chica_3	18.4865
Chica_4	17.4095
Chica_5	17.9464
Chica_6	17.3439
Chica_7	17.2696
Chica_8	17.0745
Chica_9	21.2663
Choy_01	10.2503
Choy_05	11.1994
Choy_06	9.52595
Choy_09	10.3445
Choy_10	10.0458
Choy_11	10.547
Choy_12	10.6146
Choy_13	11.3634
Choy_14	10.0177
Gternetzi	34.7711
Molino_10b	11.8336
Molino_11a	9.53663
Molino_12a	10.5964
Molino_13b	13.7855
Molino_14a	8.84927
Molino_15b	8.98104
Molino_2a	11.5308
Molino_7a	11.0821
Molino_9b	10.6306
Pach_11	9.1566
Pach_12	11.0708
Pach_14	9.158
Pach_15	11.1017
Pach_17	9.13562
Pach_3	12.9612
Pach_7	9.83666
Pach_8	10.5754
Pach_9	10.0044
Rascon_02	14.3141
Rascon_04	13.5379
Rascon_13	11.0046
Rascon_15	11.2836
Rascon_6	10.6313
Rascon_8	9.46178
Tinaja_11	11.8352
Tinaja_12	13.1266
Tinaja_2	9.46018
Tinaja_3	10.5265
Tinaja_5	7.90691
Tinaja_6	10.417
Tinaja_B	9.80624
Tinaja_C	11.7594
Tinaja_D	9.42616
Tinaja_E	11.2235
