# Supplementary material for: The nature and distribution of putative non-functional alleles suggest only two independent events at the origins of Astyanax mexicanus cavefish populations
Source: BMC Ecol Evol. 2024 Apr 1;24:41. doi: 10.1186/s12862-024-02226-1 (PMC10983663; doi:10.1186/s12862-024-02226-1)
Supplement: Supplementary file 4 — Additional file 4: Sheet1. Description of sheet2 columns content. Sheet2. List of primers used to amplify pLoF variants and the method used to genotype these variants. The list of primers used to amplify control (non-deleted) and putatively deleted exons of opn8 and rgr2 are also described. [file 12862_2024_2226_MOESM4_ESM.xlsx]

## Sheet: Metadata
Column name	Description
Gene	Name of the gene (Ensembl) impacted by the genotyped pLoF mutation.
Forward primer	Sequence of the forward primer used to amplify (PCR) the corresponding pLoF mutation.
Reverse primer	Sequence of the reverse primer used to amplify (PCR) the corresponding pLoF mutation.
Genotyping method	Genotyping method used for the corresponding pLoF mutation. Sanger sequencing means that the PCR products were sequenced with the sanger technique. 3.5% agarose gel mean that a 3.5% agaorse gel was used to differentiate PCR product sizes.
Amplicon size	Size of the PCR product expected (Size of the non mutated allele)
LoF variant	Description of the pLoF mutation genotyped.

## Sheet: Feuil1
Gene	Forward primer	Reverse primer	Genotyping method	Amplicon size	LoF variant
pde6b	GATGGACCGAAACAAAGCAGCAG	ACCTTGTAGACGAAAGTGCAGACG	3,5% agarose gel	81 bp	11bp deletion
rh1.2	GAGGGTCCCGACTTCTTTGTG	ACTGGAGGACACAGAGGAGG	Sanger sequencing	1038 bp	Premature stop codon
tyrp1a	GACCTCTGTGACATTTGCAGTACTG	GATCATCGTAGCGCTGGTACTG	Sanger sequencing	269 bp	1bp deletion
cryba2a	GGCAGTGTCCAGAAGTAAAC	ATTGGTCTGAAGGAGAGCAGGTG	Sanger sequencing	225 bp	Premature stop codon
impg1b	ACCTCCAGCCTGACTACTGC	GGAGGTACCTGCAAGTGGCTC	3,5% agarose gel	91 bp	13bp insertion
per2(M)	CCTGACTTCATCATCTGTCACATGAC	CTATGGACTTACTGCCTGGAGC	Sanger sequencing	416 bp	7bp insertion
prph2b	TGGACTGAAGTACCTGACAACCTC	TCAGCTTGTGGCAGGAGCTTC	Sanger sequencing	190 bp	Premature stop codon
per2(T)	CCTGTACAGACTCAGTTCACCAC	CATACCTGCTCCTTGTCAGTCTTG	Sanger sequencing	353 bp	2bp insertion
gja8a	GAGCAGCCTGGTTGTGAGAA	GATGATCTGCAGAACCCAAAGCC	3,5% agarose gel	81 bp	16bp insertion
lim2.1	GTTCTTGGCCATGGCTGTGTAC	CCGATGATGTAGGACCAGGAGAAG	3,5% agarose gel	93 bp	7bp deletion
zgc:153441	GTGCATCAATGGTCGGCCTAG	GTCCTTGCTGCCTCTGAAGAG	3,5% agarose gel	64 bp	2bp insertion
	Forward primer	Reverse primer	Genotyping method	Amplicon size
Positive control : Rgr2 - Exon 3	ATCTGCAGACCCAGCTGCAAC	ATCTGTCCCAAGCAACAGCGC	1% agarose gel	366 bp
Positive control : Opn8a - Exon 1	GCAAATTAGGAGAGTGCTGCAAAGG	CCTGGAACCACTAGTGTTTCGTGG	1% agarose gel	594 bp
Deleted Exon : Rgr2 - Exon 5	CTTCACTGGTGACTTCTTGTGC	CTTGAAGTTGTGAGTCTTCTTGAAGTAGG	1% agarose gel	455 bp
Deleted Exon : Opn8a - Exon 4	ATGGCCATTCTTATCAGCTCCG	GTTCTCCAGGACTTTTCAGGATCAC	1% agarose gel	313 bp
